# Supplementary material for: Causal links and mediating effects of lipid metabolism, immune cells, and inflammatory proteins in endometriosis: Evidence from Mendelian randomization
Source: Medicine (Baltimore). 2025 Jul 11;104(28):e43163. doi: 10.1097/MD.0000000000043163 (PMC12263052; doi:10.1097/MD.0000000000043163)
Supplement: SUPPLEMENTARY MATERIAL [file medi-104-e43163-s001.xls]

## Sheet: Stable 1
Stable1: Data overview and source
GWAS Data source
Phenotype	Consortium	Population	n case	n control	Link	Accession number		id01
lipid metabolites	doi： 10.1038/s41467-023-42532-8	European	7174		https://www.ebi.ac.uk/gwas/publications/37907536	GCST90277249 to GCST90277416
91 inflammatory proteins	doi： 10.1038/s41590-023-01635-6	European	14824		https://www.ebi.ac.uk/gwas/publications/37563310	GCST90274758 to GCST90274848
731 immune cells Trait	doi: 10.1038/s41588-020-0684-4	European	3757		https://gwas.mrcieu.ac.uk/datasets/	ebi-a-GCST90001391 to ebi-a-GCST90002121
ENDOMETRIOSIS(EMS)	FinnGen	European	15088	107564	https://storage.googleapis.com/finngen-public-data-r9/summary_stats/finngen_R9_N14_ENDOMETRIOSIS.gz
		GWAS_ID
exposure_data	id	exposure	ancestry	Link
lipid metabolites	GCST90277294	Phosphatidylcholine (16:1_18:2) levels	European	https://www.ebi.ac.uk/gwas/publications
lipid metabolites	GCST90277295	Phosphatidylcholine (16:1_20:4) levels	European	https://www.ebi.ac.uk/gwas/publications
lipid metabolites	GCST90277296	Phosphatidylcholine (17:0_18:1) levels	European	https://www.ebi.ac.uk/gwas/publications
lipid metabolites	GCST90277297	Phosphatidylcholine (17:0_18:2) levels	European	https://www.ebi.ac.uk/gwas/publications
lipid metabolites	GCST90277298	Phosphatidylcholine (17:0_20:4) levels	European	https://www.ebi.ac.uk/gwas/publications
lipid metabolites	GCST90277299	Phosphatidylcholine (18:0_18:1) levels	European	https://www.ebi.ac.uk/gwas/publications
lipid metabolites	GCST90277300	Phosphatidylcholine (18:0_18:2) levels	European	https://www.ebi.ac.uk/gwas/publications
lipid metabolites	GCST90277301	Phosphatidylcholine (18:0_18:3) levels	European	https://www.ebi.ac.uk/gwas/publications
lipid metabolites	GCST90277302	Phosphatidylcholine (18:0_20:2) levels	European	https://www.ebi.ac.uk/gwas/publications
lipid metabolites	GCST90277303	Phosphatidylcholine (18:0_20:3) levels	European	https://www.ebi.ac.uk/gwas/publications
lipid metabolites	GCST90277304	Phosphatidylcholine (18:0_20:4) levels	European	https://www.ebi.ac.uk/gwas/publications
lipid metabolites	GCST90277342	Phosphatidylcholine (O-18:2_18:1) levels	European	https://www.ebi.ac.uk/gwas/publications
lipid metabolites	GCST90277343	Phosphatidylcholine (O-18:2_18:2) levels	European	https://www.ebi.ac.uk/gwas/publications
lipid metabolites	GCST90277344	Phosphatidylcholine (O-18:2_20:4) levels	European	https://www.ebi.ac.uk/gwas/publications
lipid metabolites	GCST90277345	Phosphatidylethanolamine (16:0_18:2) levels	European	https://www.ebi.ac.uk/gwas/publications
lipid metabolites	GCST90277346	Phosphatidylethanolamine (16:0_20:4) levels	European	https://www.ebi.ac.uk/gwas/publications
lipid metabolites	GCST90277347	Phosphatidylethanolamine (18:0_18:2) levels	European	https://www.ebi.ac.uk/gwas/publications
lipid metabolites	GCST90277348	Phosphatidylethanolamine (18:0_20:4) levels	European	https://www.ebi.ac.uk/gwas/publications
lipid metabolites	GCST90277349	Phosphatidylethanolamine (18:1_18:1) levels	European	https://www.ebi.ac.uk/gwas/publications
lipid metabolites	GCST90277350	Phosphatidylethanolamine (O-16:1_18:2) levels	European	https://www.ebi.ac.uk/gwas/publications
lipid metabolites	GCST90277314	Phosphatidylcholine (18:2_18:2) levels	European	https://www.ebi.ac.uk/gwas/publications
lipid metabolites	GCST90277315	Phosphatidylcholine (18:2_20:1) levels	European	https://www.ebi.ac.uk/gwas/publications
lipid metabolites	GCST90277316	Phosphatidylcholine (18:2_20:3) levels	European	https://www.ebi.ac.uk/gwas/publications
lipid metabolites	GCST90277317	Phosphatidylcholine (18:2_20:4) levels	European	https://www.ebi.ac.uk/gwas/publications
lipid metabolites	GCST90277319	Phosphatidylcholine (O-16:0_16:1) levels	European	https://www.ebi.ac.uk/gwas/publications
lipid metabolites	GCST90277320	Phosphatidylcholine (O-16:0_18:1) levels	European	https://www.ebi.ac.uk/gwas/publications
lipid metabolites	GCST90277321	Phosphatidylcholine (O-16:0_18:2) levels	European	https://www.ebi.ac.uk/gwas/publications
lipid metabolites	GCST90277322	Phosphatidylcholine (O-16:0_20:3) levels	European	https://www.ebi.ac.uk/gwas/publications
lipid metabolites	GCST90277323	Phosphatidylcholine (O-16:0_20:4) levels	European	https://www.ebi.ac.uk/gwas/publications
lipid metabolites	GCST90277324	Phosphatidylcholine (O-16:0_22:5) levels	European	https://www.ebi.ac.uk/gwas/publications
lipid metabolites	GCST90277325	Phosphatidylcholine (O-16:1_16:0) levels	European	https://www.ebi.ac.uk/gwas/publications
lipid metabolites	GCST90277327	Phosphatidylcholine (O-16:1_18:1) levels	European	https://www.ebi.ac.uk/gwas/publications
lipid metabolites	GCST90277328	Phosphatidylcholine (O-16:1_18:2) levels	European	https://www.ebi.ac.uk/gwas/publications
lipid metabolites	GCST90277329	Phosphatidylcholine (O-16:1_20:3) levels	European	https://www.ebi.ac.uk/gwas/publications
lipid metabolites	GCST90277330	Phosphatidylcholine (O-16:1_20:4) levels	European	https://www.ebi.ac.uk/gwas/publications
lipid metabolites	GCST90277331	Phosphatidylcholine (O-16:2_18:0) levels	European	https://www.ebi.ac.uk/gwas/publications
lipid metabolites	GCST90277333	Phosphatidylcholine (O-17:0_17:1) levels	European	https://www.ebi.ac.uk/gwas/publications
lipid metabolites	GCST90277335	Phosphatidylcholine (O-18:0_16:1) levels	European	https://www.ebi.ac.uk/gwas/publications
lipid metabolites	GCST90277336	Phosphatidylcholine (O-18:0_20:4) levels	European	https://www.ebi.ac.uk/gwas/publications
lipid metabolites	GCST90277337	Phosphatidylcholine (O-18:1_16:0) levels	European	https://www.ebi.ac.uk/gwas/publications
lipid metabolites	GCST90277338	Phosphatidylcholine (O-18:1_18:2) levels	European	https://www.ebi.ac.uk/gwas/publications
lipid metabolites	GCST90277339	Phosphatidylcholine (O-18:1_20:3) levels	European	https://www.ebi.ac.uk/gwas/publications
lipid metabolites	GCST90277340	Phosphatidylcholine (O-18:1_20:4) levels	European	https://www.ebi.ac.uk/gwas/publications
lipid metabolites	GCST90277341	Phosphatidylcholine (O-18:2_16:0) levels	European	https://www.ebi.ac.uk/gwas/publications
lipid metabolites	GCST90277276	Phosphatidylcholine (15:0_18:2) levels	European	https://www.ebi.ac.uk/gwas/publications
lipid metabolites	GCST90277277	Phosphatidylcholine (16:0_16:0) levels	European	https://www.ebi.ac.uk/gwas/publications
lipid metabolites	GCST90277278	Phosphatidylcholine (16:0_16:1) levels	European	https://www.ebi.ac.uk/gwas/publications
lipid metabolites	GCST90277280	Phosphatidylcholine (16:0_18:0) levels	European	https://www.ebi.ac.uk/gwas/publications
lipid metabolites	GCST90277281	Phosphatidylcholine (16:0_18:1) levels	European	https://www.ebi.ac.uk/gwas/publications
lipid metabolites	GCST90277282	Phosphatidylcholine (16:0_18:2) levels	European	https://www.ebi.ac.uk/gwas/publications
lipid metabolites	GCST90277283	Phosphatidylcholine (16:0_18:3) levels	European	https://www.ebi.ac.uk/gwas/publications
lipid metabolites	GCST90277284	Phosphatidylcholine (16:0_20:1) levels	European	https://www.ebi.ac.uk/gwas/publications
lipid metabolites	GCST90277285	Phosphatidylcholine (16:0_20:2) levels	European	https://www.ebi.ac.uk/gwas/publications
lipid metabolites	GCST90277286	Phosphatidylcholine (16:0_20:3) levels	European	https://www.ebi.ac.uk/gwas/publications
lipid metabolites	GCST90277287	Phosphatidylcholine (16:0_20:4) levels	European	https://www.ebi.ac.uk/gwas/publications
lipid metabolites	GCST90277288	Phosphatidylcholine (16:0_20:5) levels	European	https://www.ebi.ac.uk/gwas/publications
lipid metabolites	GCST90277289	Phosphatidylcholine (16:0_22:4) levels	European	https://www.ebi.ac.uk/gwas/publications
lipid metabolites	GCST90277290	Phosphatidylcholine (16:0_22:5) levels	European	https://www.ebi.ac.uk/gwas/publications
lipid metabolites	GCST90277291	Phosphatidylcholine (16:0_22:6) levels	European	https://www.ebi.ac.uk/gwas/publications
lipid metabolites	GCST90277292	Phosphatidylcholine (16:1_18:0) levels	European	https://www.ebi.ac.uk/gwas/publications
lipid metabolites	GCST90277293	Phosphatidylcholine (16:1_18:1) levels	European	https://www.ebi.ac.uk/gwas/publications
lipid metabolites	GCST90277266	Phosphatidylcholine (18:1_0:0) levels	European	https://www.ebi.ac.uk/gwas/publications
lipid metabolites	GCST90277267	Phosphatidylcholine (18:2_0:0) levels	European	https://www.ebi.ac.uk/gwas/publications
lipid metabolites	GCST90277268	Phosphatidylcholine (20:4_0:0) levels	European	https://www.ebi.ac.uk/gwas/publications
lipid metabolites	GCST90277269	Phosphatidylethanolamine (18:0_0:0) levels	European	https://www.ebi.ac.uk/gwas/publications
lipid metabolites	GCST90277271	Phosphatidylethanolamine (18:2_0:0) levels	European	https://www.ebi.ac.uk/gwas/publications
lipid metabolites	GCST90277273	Phosphatidylcholine (14:0_18:1) levels	European	https://www.ebi.ac.uk/gwas/publications
lipid metabolites	GCST90277274	Phosphatidylcholine (14:0_18:2) levels	European	https://www.ebi.ac.uk/gwas/publications
lipid metabolites	GCST90277305	Phosphatidylcholine (18:0_20:5) levels	European	https://www.ebi.ac.uk/gwas/publications
lipid metabolites	GCST90277306	Phosphatidylcholine (18:0_22:5) levels	European	https://www.ebi.ac.uk/gwas/publications
lipid metabolites	GCST90277307	Phosphatidylcholine (18:0_22:6) levels	European	https://www.ebi.ac.uk/gwas/publications
lipid metabolites	GCST90277308	Phosphatidylcholine (18:1_18:1) levels	European	https://www.ebi.ac.uk/gwas/publications
lipid metabolites	GCST90277309	Phosphatidylcholine (18:1_18:2) levels	European	https://www.ebi.ac.uk/gwas/publications
lipid metabolites	GCST90277311	Phosphatidylcholine (18:1_20:2) levels	European	https://www.ebi.ac.uk/gwas/publications
lipid metabolites	GCST90277312	Phosphatidylcholine (18:1_20:3) levels	European	https://www.ebi.ac.uk/gwas/publications
lipid metabolites	GCST90277313	Phosphatidylcholine (18:1_20:4) levels	European	https://www.ebi.ac.uk/gwas/publications
lipid metabolites	GCST90277351	Phosphatidylethanolamine (O-16:1_20:4) levels	European	https://www.ebi.ac.uk/gwas/publications
lipid metabolites	GCST90277353	Phosphatidylethanolamine (O-18:1_18:2) levels	European	https://www.ebi.ac.uk/gwas/publications
lipid metabolites	GCST90277354	Phosphatidylethanolamine (O-18:1_20:4) levels	European	https://www.ebi.ac.uk/gwas/publications
lipid metabolites	GCST90277356	Phosphatidylethanolamine (O-18:2_18:2) levels	European	https://www.ebi.ac.uk/gwas/publications
lipid metabolites	GCST90277357	Phosphatidylethanolamine (O-18:2_20:4) levels	European	https://www.ebi.ac.uk/gwas/publications
lipid metabolites	GCST90277358	Phosphatidylinositol (16:0_18:1) levels	European	https://www.ebi.ac.uk/gwas/publications
lipid metabolites	GCST90277359	Phosphatidylinositol (16:0_18:2) levels	European	https://www.ebi.ac.uk/gwas/publications
lipid metabolites	GCST90277360	Phosphatidylinositol (16:0_20:4) levels	European	https://www.ebi.ac.uk/gwas/publications
lipid metabolites	GCST90277361	Phosphatidylinositol (18:0_18:1) levels	European	https://www.ebi.ac.uk/gwas/publications
lipid metabolites	GCST90277362	Phosphatidylinositol (18:0_18:2) levels	European	https://www.ebi.ac.uk/gwas/publications
lipid metabolites	GCST90277363	Phosphatidylinositol (18:0_20:3) levels	European	https://www.ebi.ac.uk/gwas/publications
lipid metabolites	GCST90277364	Phosphatidylinositol (18:0_20:4) levels	European	https://www.ebi.ac.uk/gwas/publications
lipid metabolites	GCST90277365	Phosphatidylinositol (18:1_18:1) levels	European	https://www.ebi.ac.uk/gwas/publications
lipid metabolites	GCST90277366	Phosphatidylinositol (18:1_18:2) levels	European	https://www.ebi.ac.uk/gwas/publications
lipid metabolites	GCST90277367	Phosphatidylinositol (18:1_20:4) levels	European	https://www.ebi.ac.uk/gwas/publications
lipid metabolites	GCST90277368	Sphingomyelin (d32:1) levels	European	https://www.ebi.ac.uk/gwas/publications
lipid metabolites	GCST90277369	Sphingomyelin (d34:0) levels	European	https://www.ebi.ac.uk/gwas/publications
lipid metabolites	GCST90277370	Sphingomyelin (d34:1) levels	European	https://www.ebi.ac.uk/gwas/publications
lipid metabolites	GCST90277371	Sphingomyelin (d34:2) levels	European	https://www.ebi.ac.uk/gwas/publications
lipid metabolites	GCST90277372	Sphingomyelin (d36:1) levels	European	https://www.ebi.ac.uk/gwas/publications
lipid metabolites	GCST90277373	Sphingomyelin (d36:2) levels	European	https://www.ebi.ac.uk/gwas/publications
lipid metabolites	GCST90277378	Sphingomyelin (d42:2) levels	European	https://www.ebi.ac.uk/gwas/publications
lipid metabolites	GCST90277380	Triacylglycerol (46:2) levels	European	https://www.ebi.ac.uk/gwas/publications
lipid metabolites	GCST90277382	Triacylglycerol (48:1) levels	European	https://www.ebi.ac.uk/gwas/publications
lipid metabolites	GCST90277383	Triacylglycerol (48:2) levels	European	https://www.ebi.ac.uk/gwas/publications
lipid metabolites	GCST90277384	Triacylglycerol (48:3) levels	European	https://www.ebi.ac.uk/gwas/publications
lipid metabolites	GCST90277386	Triacylglycerol (49:2) levels	European	https://www.ebi.ac.uk/gwas/publications
lipid metabolites	GCST90277387	Triacylglycerol (50:1) levels	European	https://www.ebi.ac.uk/gwas/publications
lipid metabolites	GCST90277388	Triacylglycerol (50:2) levels	European	https://www.ebi.ac.uk/gwas/publications
lipid metabolites	GCST90277389	Triacylglycerol (50:3) levels	European	https://www.ebi.ac.uk/gwas/publications
lipid metabolites	GCST90277390	Triacylglycerol (50:4) levels	European	https://www.ebi.ac.uk/gwas/publications
lipid metabolites	GCST90277391	Triacylglycerol (50:5) levels	European	https://www.ebi.ac.uk/gwas/publications
lipid metabolites	GCST90277393	Triacylglycerol (51:2) levels	European	https://www.ebi.ac.uk/gwas/publications
lipid metabolites	GCST90277394	Triacylglycerol (51:3) levels	European	https://www.ebi.ac.uk/gwas/publications
lipid metabolites	GCST90277395	Triacylglycerol (51:4) levels	European	https://www.ebi.ac.uk/gwas/publications
lipid metabolites	GCST90277396	Triacylglycerol (52:2) levels	European	https://www.ebi.ac.uk/gwas/publications
lipid metabolites	GCST90277397	Triacylglycerol (52:3) levels	European	https://www.ebi.ac.uk/gwas/publications
lipid metabolites	GCST90277398	Triacylglycerol (52:4) levels	European	https://www.ebi.ac.uk/gwas/publications
lipid metabolites	GCST90277374	Sphingomyelin (d38:1) levels	European	https://www.ebi.ac.uk/gwas/publications
lipid metabolites	GCST90277375	Sphingomyelin (d38:2) levels	European	https://www.ebi.ac.uk/gwas/publications
lipid metabolites	GCST90277376	Sphingomyelin (d40:1) levels	European	https://www.ebi.ac.uk/gwas/publications
lipid metabolites	GCST90277377	Sphingomyelin (d40:2) levels	European	https://www.ebi.ac.uk/gwas/publications
lipid metabolites	GCST90277238	Sterol ester (27:1/14:0) levels	European	https://www.ebi.ac.uk/gwas/publications
lipid metabolites	GCST90277245	Sterol ester (27:1/18:1) levels	European	https://www.ebi.ac.uk/gwas/publications
lipid metabolites	GCST90277240	Sterol ester (27:1/16:0) levels	European	https://www.ebi.ac.uk/gwas/publications
lipid metabolites	GCST90277246	Sterol ester (27:1/18:2) levels	European	https://www.ebi.ac.uk/gwas/publications
lipid metabolites	GCST90277241	Sterol ester (27:1/16:1) levels	European	https://www.ebi.ac.uk/gwas/publications
lipid metabolites	GCST90277247	Sterol ester (27:1/18:3) levels	European	https://www.ebi.ac.uk/gwas/publications
lipid metabolites	GCST90277242	Sterol ester (27:1/17:0) levels	European	https://www.ebi.ac.uk/gwas/publications
lipid metabolites	GCST90277243	Sterol ester (27:1/17:1) levels	European	https://www.ebi.ac.uk/gwas/publications
lipid metabolites	GCST90277244	Sterol ester (27:1/18:0) levels	European	https://www.ebi.ac.uk/gwas/publications
lipid metabolites	GCST90277248	Sterol ester (27:1/20:2) levels	European	https://www.ebi.ac.uk/gwas/publications
lipid metabolites	GCST90277249	Sterol ester (27:1/20:3) levels	European	https://www.ebi.ac.uk/gwas/publications
lipid metabolites	GCST90277256	Ceramide (d42:2) levels	European	https://www.ebi.ac.uk/gwas/publications
lipid metabolites	GCST90277257	Cholesterol levels	European	https://www.ebi.ac.uk/gwas/publications
lipid metabolites	GCST90277258	Diacylglycerol (16:0_18:1) levels	European	https://www.ebi.ac.uk/gwas/publications
lipid metabolites	GCST90277259	Diacylglycerol (16:0_18:2) levels	European	https://www.ebi.ac.uk/gwas/publications
lipid metabolites	GCST90277260	Diacylglycerol (16:1_18:1) levels	European	https://www.ebi.ac.uk/gwas/publications
lipid metabolites	GCST90277261	Diacylglycerol (18:1_18:1) levels	European	https://www.ebi.ac.uk/gwas/publications
lipid metabolites	GCST90277262	Diacylglycerol (18:1_18:2) levels	European	https://www.ebi.ac.uk/gwas/publications
lipid metabolites	GCST90277263	Diacylglycerol (18:1_18:3) levels	European	https://www.ebi.ac.uk/gwas/publications
lipid metabolites	GCST90277264	Phosphatidylcholine (16:0_0:0) levels	European	https://www.ebi.ac.uk/gwas/publications
lipid metabolites	GCST90277250	Sterol ester (27:1/20:4) levels	European	https://www.ebi.ac.uk/gwas/publications
lipid metabolites	GCST90277251	Sterol ester (27:1/20:5) levels	European	https://www.ebi.ac.uk/gwas/publications
lipid metabolites	GCST90277252	Sterol ester (27:1/22:6) levels	European	https://www.ebi.ac.uk/gwas/publications
lipid metabolites	GCST90277253	Ceramide (d40:1) levels	European	https://www.ebi.ac.uk/gwas/publications
lipid metabolites	GCST90277254	Ceramide (d40:2) levels	European	https://www.ebi.ac.uk/gwas/publications
lipid metabolites	GCST90277255	Ceramide (d42:1) levels	European	https://www.ebi.ac.uk/gwas/publications
lipid metabolites	GCST90277409	Triacylglycerol (56:3) levels	European	https://www.ebi.ac.uk/gwas/publications
lipid metabolites	GCST90277410	Triacylglycerol (56:4) levels	European	https://www.ebi.ac.uk/gwas/publications
lipid metabolites	GCST90277411	Triacylglycerol (56:5) levels	European	https://www.ebi.ac.uk/gwas/publications
lipid metabolites	GCST90277412	Triacylglycerol (56:6) levels	European	https://www.ebi.ac.uk/gwas/publications
lipid metabolites	GCST90277413	Triacylglycerol (56:7) levels	European	https://www.ebi.ac.uk/gwas/publications
lipid metabolites	GCST90277414	Triacylglycerol (56:8) levels	European	https://www.ebi.ac.uk/gwas/publications
lipid metabolites	GCST90277399	Triacylglycerol (52:5) levels	European	https://www.ebi.ac.uk/gwas/publications
lipid metabolites	GCST90277400	Triacylglycerol (52:6) levels	European	https://www.ebi.ac.uk/gwas/publications
lipid metabolites	GCST90277401	Triacylglycerol (53:2) levels	European	https://www.ebi.ac.uk/gwas/publications
lipid metabolites	GCST90277402	Triacylglycerol (53:3) levels	European	https://www.ebi.ac.uk/gwas/publications
lipid metabolites	GCST90277403	Triacylglycerol (53:4) levels	European	https://www.ebi.ac.uk/gwas/publications
lipid metabolites	GCST90277404	Triacylglycerol (54:3) levels	European	https://www.ebi.ac.uk/gwas/publications
lipid metabolites	GCST90277405	Triacylglycerol (54:4) levels	European	https://www.ebi.ac.uk/gwas/publications
lipid metabolites	GCST90277406	Triacylglycerol (54:5) levels	European	https://www.ebi.ac.uk/gwas/publications
lipid metabolites	GCST90277407	Triacylglycerol (54:6) levels	European	https://www.ebi.ac.uk/gwas/publications
lipid metabolites	GCST90277408	Triacylglycerol (54:7) levels	European	https://www.ebi.ac.uk/gwas/publications
lipid metabolites	GCST90277415	Triacylglycerol (58:7) levels	European	https://www.ebi.ac.uk/gwas/publications
lipid metabolites	GCST90277416	Triacylglycerol (58:8) levels	European	https://www.ebi.ac.uk/gwas/publications
91 inflammatory proteins	GCST90274759	Adenosine Deaminase levels	European	https://www.ebi.ac.uk/gwas/publications
91 inflammatory proteins	GCST90274760	Artemin levels	European	https://www.ebi.ac.uk/gwas/publications
91 inflammatory proteins	GCST90274761	Axin-1 levels	European	https://www.ebi.ac.uk/gwas/publications
91 inflammatory proteins	GCST90274762	beta-nerve growth factor levels	European	https://www.ebi.ac.uk/gwas/publications
91 inflammatory proteins	GCST90274763	Caspase 8 levels	European	https://www.ebi.ac.uk/gwas/publications
91 inflammatory proteins	GCST90274765	C-C motif chemokine 19 levels	European	https://www.ebi.ac.uk/gwas/publications
91 inflammatory proteins	GCST90274766	C-C motif chemokine 20 levels	European	https://www.ebi.ac.uk/gwas/publications
91 inflammatory proteins	GCST90274767	C-C motif chemokine 23 levels	European	https://www.ebi.ac.uk/gwas/publications
91 inflammatory proteins	GCST90274768	C-C motif chemokine 25 levels	European	https://www.ebi.ac.uk/gwas/publications
91 inflammatory proteins	GCST90274769	C-C motif chemokine 28 levels	European	https://www.ebi.ac.uk/gwas/publications
91 inflammatory proteins	GCST90274770	C-C motif chemokine 4 levels	European	https://www.ebi.ac.uk/gwas/publications
91 inflammatory proteins	GCST90274772	CD40L receptor levels	European	https://www.ebi.ac.uk/gwas/publications
91 inflammatory proteins	GCST90274775	CUB domain-containing protein 1 levels	European	https://www.ebi.ac.uk/gwas/publications
91 inflammatory proteins	GCST90274779	C-X-C motif chemokine 1 levels	European	https://www.ebi.ac.uk/gwas/publications
91 inflammatory proteins	GCST90274780	C-X-C motif chemokine 10 levels	European	https://www.ebi.ac.uk/gwas/publications
91 inflammatory proteins	GCST90274781	C-X-C motif chemokine 11 levels	European	https://www.ebi.ac.uk/gwas/publications
91 inflammatory proteins	GCST90274782	C-X-C motif chemokine 5 levels	European	https://www.ebi.ac.uk/gwas/publications
91 inflammatory proteins	GCST90274783	C-X-C motif chemokine 6 levels	European	https://www.ebi.ac.uk/gwas/publications
91 inflammatory proteins	GCST90274784	C-X-C motif chemokine 9 levels	European	https://www.ebi.ac.uk/gwas/publications
91 inflammatory proteins	GCST90274777	Cystatin D levels	European	https://www.ebi.ac.uk/gwas/publications
91 inflammatory proteins	GCST90274785	Delta and Notch-like epidermal growth factor-related receptor levels	European	https://www.ebi.ac.uk/gwas/publications
91 inflammatory proteins	GCST90274764	Eotaxin levels	European	https://www.ebi.ac.uk/gwas/publications
91 inflammatory proteins	GCST90274758	Eukaryotic translation initiation factor 4E-binding protein 1 levels	European	https://www.ebi.ac.uk/gwas/publications
91 inflammatory proteins	GCST90274787	Fibroblast growth factor 19 levels	European	https://www.ebi.ac.uk/gwas/publications
91 inflammatory proteins	GCST90274788	Fibroblast growth factor 21 levels	European	https://www.ebi.ac.uk/gwas/publications
91 inflammatory proteins	GCST90274789	Fibroblast growth factor 23 levels	European	https://www.ebi.ac.uk/gwas/publications
91 inflammatory proteins	GCST90274790	Fibroblast growth factor 5 levels	European	https://www.ebi.ac.uk/gwas/publications
91 inflammatory proteins	GCST90274791	Fms-related tyrosine kinase 3 ligand levels	European	https://www.ebi.ac.uk/gwas/publications
91 inflammatory proteins	GCST90274778	Fractalkine levels	European	https://www.ebi.ac.uk/gwas/publications
91 inflammatory proteins	GCST90274792	Glial cell line-derived neurotrophic factor levels	European	https://www.ebi.ac.uk/gwas/publications
91 inflammatory proteins	GCST90274793	Hepatocyte growth factor levels	European	https://www.ebi.ac.uk/gwas/publications
91 inflammatory proteins	GCST90274794	Interferon gamma levels	European	https://www.ebi.ac.uk/gwas/publications
91 inflammatory proteins	GCST90274795	Interleukin-10 levels	European	https://www.ebi.ac.uk/gwas/publications
91 inflammatory proteins	GCST90274796	Interleukin-10 receptor subunit alpha levels	European	https://www.ebi.ac.uk/gwas/publications
91 inflammatory proteins	GCST90274797	Interleukin-10 receptor subunit beta levels	European	https://www.ebi.ac.uk/gwas/publications
91 inflammatory proteins	GCST90274798	Interleukin-12 subunit beta levels	European	https://www.ebi.ac.uk/gwas/publications
91 inflammatory proteins	GCST90274799	Interleukin-13 levels	European	https://www.ebi.ac.uk/gwas/publications
91 inflammatory proteins	GCST90274800	Interleukin-15 receptor subunit alpha levels	European	https://www.ebi.ac.uk/gwas/publications
91 inflammatory proteins	GCST90274801	Interleukin-17A levels	European	https://www.ebi.ac.uk/gwas/publications
91 inflammatory proteins	GCST90274802	Interleukin-17C levels	European	https://www.ebi.ac.uk/gwas/publications
91 inflammatory proteins	GCST90274803	Interleukin-18 levels	European	https://www.ebi.ac.uk/gwas/publications
91 inflammatory proteins	GCST90274804	interleukin-18 receptor 1 levels	European	https://www.ebi.ac.uk/gwas/publications
91 inflammatory proteins	GCST90274805	Interleukin-1-alpha levels	European	https://www.ebi.ac.uk/gwas/publications
91 inflammatory proteins	GCST90274806	Interleukin-2 levels	European	https://www.ebi.ac.uk/gwas/publications
91 inflammatory proteins	GCST90274811	Interleukin-2 receptor subunit beta levels	European	https://www.ebi.ac.uk/gwas/publications
91 inflammatory proteins	GCST90274807	Interleukin-20 levels	European	https://www.ebi.ac.uk/gwas/publications
91 inflammatory proteins	GCST90274808	Interleukin-20 receptor subunit alpha levels	European	https://www.ebi.ac.uk/gwas/publications
91 inflammatory proteins	GCST90274809	Interleukin-22 receptor subunit alpha-1 levels	European	https://www.ebi.ac.uk/gwas/publications
91 inflammatory proteins	GCST90274810	Interleukin-24 levels	European	https://www.ebi.ac.uk/gwas/publications
91 inflammatory proteins	GCST90274812	Interleukin-33 levels	European	https://www.ebi.ac.uk/gwas/publications
91 inflammatory proteins	GCST90274813	Interleukin-4 levels	European	https://www.ebi.ac.uk/gwas/publications
91 inflammatory proteins	GCST90274814	Interleukin-5 levels	European	https://www.ebi.ac.uk/gwas/publications
91 inflammatory proteins	GCST90274815	Interleukin-6 levels	European	https://www.ebi.ac.uk/gwas/publications
91 inflammatory proteins	GCST90274816	Interleukin-7 levels	European	https://www.ebi.ac.uk/gwas/publications
91 inflammatory proteins	GCST90274817	Interleukin-8 levels	European	https://www.ebi.ac.uk/gwas/publications
91 inflammatory proteins	GCST90274818	Latency-associated peptide transforming growth factor beta 1 levels	European	https://www.ebi.ac.uk/gwas/publications
91 inflammatory proteins	GCST90274819	Leukemia inhibitory factor levels	European	https://www.ebi.ac.uk/gwas/publications
91 inflammatory proteins	GCST90274820	Leukemia inhibitory factor receptor levels	European	https://www.ebi.ac.uk/gwas/publications
91 inflammatory proteins	GCST90274776	Macrophage colony-stimulating factor 1 levels	European	https://www.ebi.ac.uk/gwas/publications
91 inflammatory proteins	GCST90274825	Macrophage inflammatory protein 1a levels	European	https://www.ebi.ac.uk/gwas/publications
91 inflammatory proteins	GCST90274826	Matrix metalloproteinase-1 levels	European	https://www.ebi.ac.uk/gwas/publications
91 inflammatory proteins	GCST90274827	Matrix metalloproteinase-10 levels	European	https://www.ebi.ac.uk/gwas/publications
91 inflammatory proteins	GCST90274822	Monocyte chemoattractant protein 2 levels	European	https://www.ebi.ac.uk/gwas/publications
91 inflammatory proteins	GCST90274821	Monocyte chemoattractant protein-1 levels	European	https://www.ebi.ac.uk/gwas/publications
91 inflammatory proteins	GCST90274823	Monocyte chemoattractant protein-3 levels	European	https://www.ebi.ac.uk/gwas/publications
91 inflammatory proteins	GCST90274824	Monocyte chemoattractant protein-4 levels	European	https://www.ebi.ac.uk/gwas/publications
91 inflammatory proteins	GCST90274771	Natural killer cell receptor 2B4 levels	European	https://www.ebi.ac.uk/gwas/publications
91 inflammatory proteins	GCST90274829	Neurotrophin-3 levels	European	https://www.ebi.ac.uk/gwas/publications
91 inflammatory proteins	GCST90274828	Neurturin levels	European	https://www.ebi.ac.uk/gwas/publications
91 inflammatory proteins	GCST90274831	Oncostatin-M levels	European	https://www.ebi.ac.uk/gwas/publications
91 inflammatory proteins	GCST90274830	Osteoprotegerin levels	European	https://www.ebi.ac.uk/gwas/publications
91 inflammatory proteins	GCST90274832	Programmed cell death 1 ligand 1 levels	European	https://www.ebi.ac.uk/gwas/publications
91 inflammatory proteins	GCST90274786	Protein S100-A12 levels	European	https://www.ebi.ac.uk/gwas/publications
91 inflammatory proteins	GCST90274835	Signaling lymphocytic activation molecule levels	European	https://www.ebi.ac.uk/gwas/publications
91 inflammatory proteins	GCST90274834	SIR2-like protein 2 levels	European	https://www.ebi.ac.uk/gwas/publications
91 inflammatory proteins	GCST90274837	STAM binding protein levels	European	https://www.ebi.ac.uk/gwas/publications
91 inflammatory proteins	GCST90274833	Stem cell factor levels	European	https://www.ebi.ac.uk/gwas/publications
91 inflammatory proteins	GCST90274836	Sulfotransferase 1A1 levels	European	https://www.ebi.ac.uk/gwas/publications
91 inflammatory proteins	GCST90274773	T-cell surface glycoprotein CD5 levels	European	https://www.ebi.ac.uk/gwas/publications
91 inflammatory proteins	GCST90274774	T-cell surface glycoprotein CD6 isoform levels	European	https://www.ebi.ac.uk/gwas/publications
91 inflammatory proteins	GCST90274845	Thymic stromal lymphopoietin levels	European	https://www.ebi.ac.uk/gwas/publications
91 inflammatory proteins	GCST90274840	TNF-beta levels	European	https://www.ebi.ac.uk/gwas/publications
91 inflammatory proteins	GCST90274844	TNF-related activation-induced cytokine levels	European	https://www.ebi.ac.uk/gwas/publications
91 inflammatory proteins	GCST90274843	TNF-related apoptosis-inducing ligand levels	European	https://www.ebi.ac.uk/gwas/publications
91 inflammatory proteins	GCST90274838	Transforming growth factor-alpha levels	European	https://www.ebi.ac.uk/gwas/publications
91 inflammatory proteins	GCST90274839	Tumor necrosis factor levels	European	https://www.ebi.ac.uk/gwas/publications
91 inflammatory proteins	GCST90274846	Tumor necrosis factor ligand superfamily member 12 levels	European	https://www.ebi.ac.uk/gwas/publications
91 inflammatory proteins	GCST90274842	Tumor necrosis factor ligand superfamily member 14 levels	European	https://www.ebi.ac.uk/gwas/publications
91 inflammatory proteins	GCST90274841	Tumor necrosis factor receptor superfamily member 9 levels	European	https://www.ebi.ac.uk/gwas/publications
91 inflammatory proteins	GCST90274847	Urokinase-type plasminogen activator levels	European	https://www.ebi.ac.uk/gwas/publications
91 inflammatory proteins	GCST90274848	Vascular endothelial growth factor A levels	European	https://www.ebi.ac.uk/gwas/publications
731 immune cells Trait	GCST90001391	IgD+ %B cell	European	https://www.ebi.ac.uk/gwas/publications
731 immune cells Trait	GCST90001392	IgD+ CD38br AC	European	https://www.ebi.ac.uk/gwas/publications
731 immune cells Trait	GCST90001393	IgD+ CD38dim %B cell	European	https://www.ebi.ac.uk/gwas/publications
731 immune cells Trait	GCST90001394	IgD+ CD38dim AC	European	https://www.ebi.ac.uk/gwas/publications
731 immune cells Trait	GCST90001395	IgD+ CD38- %B cell	European	https://www.ebi.ac.uk/gwas/publications
731 immune cells Trait	GCST90001396	IgD+ CD38- AC	European	https://www.ebi.ac.uk/gwas/publications
731 immune cells Trait	GCST90001397	Unsw mem %B cell	European	https://www.ebi.ac.uk/gwas/publications
731 immune cells Trait	GCST90001398	Unsw mem AC	European	https://www.ebi.ac.uk/gwas/publications
731 immune cells Trait	GCST90001399	IgD- CD27- %B cell	European	https://www.ebi.ac.uk/gwas/publications
731 immune cells Trait	GCST90001400	IgD+ AC	European	https://www.ebi.ac.uk/gwas/publications
731 immune cells Trait	GCST90001401	IgD- CD27- AC	European	https://www.ebi.ac.uk/gwas/publications
731 immune cells Trait	GCST90001402	Sw mem %B cell	European	https://www.ebi.ac.uk/gwas/publications
731 immune cells Trait	GCST90001403	Sw mem AC	European	https://www.ebi.ac.uk/gwas/publications
731 immune cells Trait	GCST90001404	PB/PC %B cell	European	https://www.ebi.ac.uk/gwas/publications
731 immune cells Trait	GCST90001405	PB/PC AC	European	https://www.ebi.ac.uk/gwas/publications
731 immune cells Trait	GCST90001406	Memory B cell %B cell	European	https://www.ebi.ac.uk/gwas/publications
731 immune cells Trait	GCST90001407	Memory B cell AC	European	https://www.ebi.ac.uk/gwas/publications
731 immune cells Trait	GCST90001408	Naive-mature B cell %B cell	European	https://www.ebi.ac.uk/gwas/publications
731 immune cells Trait	GCST90001409	Naive-mature B cell AC	European	https://www.ebi.ac.uk/gwas/publications
731 immune cells Trait	GCST90001410	IgD- CD38br %B cell	European	https://www.ebi.ac.uk/gwas/publications
731 immune cells Trait	GCST90001411	IgD+ CD24+ %B cell	European	https://www.ebi.ac.uk/gwas/publications
731 immune cells Trait	GCST90001412	IgD+ CD24+ AC	European	https://www.ebi.ac.uk/gwas/publications
731 immune cells Trait	GCST90001413	IgD- CD24- %B cell	European	https://www.ebi.ac.uk/gwas/publications
731 immune cells Trait	GCST90001414	IgD- CD24- AC	European	https://www.ebi.ac.uk/gwas/publications
731 immune cells Trait	GCST90001415	IgD+ CD24- %B cell	European	https://www.ebi.ac.uk/gwas/publications
731 immune cells Trait	GCST90001416	IgD+ CD24- AC	European	https://www.ebi.ac.uk/gwas/publications
731 immune cells Trait	GCST90001417	CD24+ CD27+ %B cell	European	https://www.ebi.ac.uk/gwas/publications
731 immune cells Trait	GCST90001418	CD24+ CD27+ AC	European	https://www.ebi.ac.uk/gwas/publications
731 immune cells Trait	GCST90001419	CD20- %B cell	European	https://www.ebi.ac.uk/gwas/publications
731 immune cells Trait	GCST90001420	IgD- CD38br AC	European	https://www.ebi.ac.uk/gwas/publications
731 immune cells Trait	GCST90001421	CD20- AC	European	https://www.ebi.ac.uk/gwas/publications
731 immune cells Trait	GCST90001422	CD20- CD38- %B cell	European	https://www.ebi.ac.uk/gwas/publications
731 immune cells Trait	GCST90001423	CD20- CD38- AC	European	https://www.ebi.ac.uk/gwas/publications
731 immune cells Trait	GCST90001424	IgD+ %Lymphocyte	European	https://www.ebi.ac.uk/gwas/publications
731 immune cells Trait	GCST90001425	IgD- CD38br %lymphocyte	European	https://www.ebi.ac.uk/gwas/publications
731 immune cells Trait	GCST90001426	IgD- CD38dim %lymphocyte	European	https://www.ebi.ac.uk/gwas/publications
731 immune cells Trait	GCST90001427	IgD- CD38- %lymphocyte	European	https://www.ebi.ac.uk/gwas/publications
731 immune cells Trait	GCST90001428	IgD- CD38dim %B cell	European	https://www.ebi.ac.uk/gwas/publications
731 immune cells Trait	GCST90001429	IgD+ CD38br %lymphocyte	European	https://www.ebi.ac.uk/gwas/publications
731 immune cells Trait	GCST90001430	IgD+ CD38dim %lymphocyte	European	https://www.ebi.ac.uk/gwas/publications
731 immune cells Trait	GCST90001431	IgD+ CD38- %lymphocyte	European	https://www.ebi.ac.uk/gwas/publications
731 immune cells Trait	GCST90001432	Unsw Mem %lymphocyte	European	https://www.ebi.ac.uk/gwas/publications
731 immune cells Trait	GCST90001433	IgD- CD27- %lymphocyte	European	https://www.ebi.ac.uk/gwas/publications
731 immune cells Trait	GCST90001434	Sw mem %lymphocyte	European	https://www.ebi.ac.uk/gwas/publications
731 immune cells Trait	GCST90001435	PB/PC %lymphocyte	European	https://www.ebi.ac.uk/gwas/publications
731 immune cells Trait	GCST90001436	Memory B cell %lymphocyte	European	https://www.ebi.ac.uk/gwas/publications
731 immune cells Trait	GCST90001437	Naive-mature B cell %lymphocyte	European	https://www.ebi.ac.uk/gwas/publications
731 immune cells Trait	GCST90001438	IgD- CD38dim AC	European	https://www.ebi.ac.uk/gwas/publications
731 immune cells Trait	GCST90001439	IgD+ CD24+ %lymphocyte	European	https://www.ebi.ac.uk/gwas/publications
731 immune cells Trait	GCST90001440	IgD- CD24- %lymphocyte	European	https://www.ebi.ac.uk/gwas/publications
731 immune cells Trait	GCST90001441	IgD+ CD24- %lymphocyte	European	https://www.ebi.ac.uk/gwas/publications
731 immune cells Trait	GCST90001442	CD24+ CD27+ %lymphocyte	European	https://www.ebi.ac.uk/gwas/publications
731 immune cells Trait	GCST90001443	CD20- %lymphocyte	European	https://www.ebi.ac.uk/gwas/publications
731 immune cells Trait	GCST90001444	CD20- CD38- %lymphocyte	European	https://www.ebi.ac.uk/gwas/publications
731 immune cells Trait	GCST90001445	IgD- CD38- %B cell	European	https://www.ebi.ac.uk/gwas/publications
731 immune cells Trait	GCST90001446	IgD- CD38- AC	European	https://www.ebi.ac.uk/gwas/publications
731 immune cells Trait	GCST90001447	IgD+ CD38br %B cell	European	https://www.ebi.ac.uk/gwas/publications
731 immune cells Trait	GCST90001448	CD11c+ monocyte AC	European	https://www.ebi.ac.uk/gwas/publications
731 immune cells Trait	GCST90001449	CD11c+ monocyte %monocyte	European	https://www.ebi.ac.uk/gwas/publications
731 immune cells Trait	GCST90001450	CD62L- monocyte AC	European	https://www.ebi.ac.uk/gwas/publications
731 immune cells Trait	GCST90001451	CD62L- monocyte %monocyte	European	https://www.ebi.ac.uk/gwas/publications
731 immune cells Trait	GCST90001452	CD11c+ CD62L- monocyte AC	European	https://www.ebi.ac.uk/gwas/publications
731 immune cells Trait	GCST90001453	CD11c+ CD62L- monocyte %monocyte	European	https://www.ebi.ac.uk/gwas/publications
731 immune cells Trait	GCST90001454	CD62L- HLA DR++ monocyte AC	European	https://www.ebi.ac.uk/gwas/publications
731 immune cells Trait	GCST90001455	CD62L- HLA DR++ monocyte %monocyte	European	https://www.ebi.ac.uk/gwas/publications
731 immune cells Trait	GCST90001456	CD11c+ HLA DR++ monocyte AC	European	https://www.ebi.ac.uk/gwas/publications
731 immune cells Trait	GCST90001457	CD11c+ HLA DR++ monocyte %monocyte	European	https://www.ebi.ac.uk/gwas/publications
731 immune cells Trait	GCST90001458	Myeloid DC AC	European	https://www.ebi.ac.uk/gwas/publications
731 immune cells Trait	GCST90001459	Myeloid DC %DC	European	https://www.ebi.ac.uk/gwas/publications
731 immune cells Trait	GCST90001460	Plasmacytoid DC AC	European	https://www.ebi.ac.uk/gwas/publications
731 immune cells Trait	GCST90001461	DC AC	European	https://www.ebi.ac.uk/gwas/publications
731 immune cells Trait	GCST90001462	CD62L- DC AC	European	https://www.ebi.ac.uk/gwas/publications
731 immune cells Trait	GCST90001463	CD62L- DC %DC	European	https://www.ebi.ac.uk/gwas/publications
731 immune cells Trait	GCST90001464	CD86+ myeloid DC AC	European	https://www.ebi.ac.uk/gwas/publications
731 immune cells Trait	GCST90001465	CD86+ myeloid DC %DC	European	https://www.ebi.ac.uk/gwas/publications
731 immune cells Trait	GCST90001466	CD86+ plasmacytoid DC AC	European	https://www.ebi.ac.uk/gwas/publications
731 immune cells Trait	GCST90001467	CD86+ plasmacytoid DC %DC	European	https://www.ebi.ac.uk/gwas/publications
731 immune cells Trait	GCST90001468	CD62L- myeloid DC AC	European	https://www.ebi.ac.uk/gwas/publications
731 immune cells Trait	GCST90001469	CD62L- myeloid DC %DC	European	https://www.ebi.ac.uk/gwas/publications
731 immune cells Trait	GCST90001470	CD62L- plasmacytoid DC AC	European	https://www.ebi.ac.uk/gwas/publications
731 immune cells Trait	GCST90001471	CD62L- plasmacytoid DC %DC	European	https://www.ebi.ac.uk/gwas/publications
731 immune cells Trait	GCST90001472	CD62L- CD86+ myeloid DC AC	European	https://www.ebi.ac.uk/gwas/publications
731 immune cells Trait	GCST90001473	CD62L- CD86+ myeloid DC %DC	European	https://www.ebi.ac.uk/gwas/publications
731 immune cells Trait	GCST90001474	Plasmacytoid DC %DC	European	https://www.ebi.ac.uk/gwas/publications
731 immune cells Trait	GCST90001475	HLA DR++ monocyte %monocyte	European	https://www.ebi.ac.uk/gwas/publications
731 immune cells Trait	GCST90001476	HLA DR++ monocyte %leukocyte	European	https://www.ebi.ac.uk/gwas/publications
731 immune cells Trait	GCST90001477	HLA DR++ monocyte AC	European	https://www.ebi.ac.uk/gwas/publications
731 immune cells Trait	GCST90001478	CD4 Treg %CD4	European	https://www.ebi.ac.uk/gwas/publications
731 immune cells Trait	GCST90001479	CD4 Treg %T cell	European	https://www.ebi.ac.uk/gwas/publications
731 immune cells Trait	GCST90001480	Resting Treg AC	European	https://www.ebi.ac.uk/gwas/publications
731 immune cells Trait	GCST90001481	Resting Treg % CD4 Treg	European	https://www.ebi.ac.uk/gwas/publications
731 immune cells Trait	GCST90001482	Resting Treg %CD4	European	https://www.ebi.ac.uk/gwas/publications
731 immune cells Trait	GCST90001483	CD39+ resting Treg AC	European	https://www.ebi.ac.uk/gwas/publications
731 immune cells Trait	GCST90001484	CD39+ resting Treg %resting Treg	European	https://www.ebi.ac.uk/gwas/publications
731 immune cells Trait	GCST90001485	CD39+ resting Treg % CD4 Treg	European	https://www.ebi.ac.uk/gwas/publications
731 immune cells Trait	GCST90001486	Activated Treg AC	European	https://www.ebi.ac.uk/gwas/publications
731 immune cells Trait	GCST90001487	Activated Treg %CD4 Treg	European	https://www.ebi.ac.uk/gwas/publications
731 immune cells Trait	GCST90001488	Activated Treg %CD4	European	https://www.ebi.ac.uk/gwas/publications
731 immune cells Trait	GCST90001489	CD39+ activated Treg AC	European	https://www.ebi.ac.uk/gwas/publications
731 immune cells Trait	GCST90001490	CD39+ activated Treg %activated Treg	European	https://www.ebi.ac.uk/gwas/publications
731 immune cells Trait	GCST90001491	CD39+ activated Treg %CD4 Treg	European	https://www.ebi.ac.uk/gwas/publications
731 immune cells Trait	GCST90001492	Secreting Treg AC	European	https://www.ebi.ac.uk/gwas/publications
731 immune cells Trait	GCST90001493	Secreting Treg % CD4 Treg	European	https://www.ebi.ac.uk/gwas/publications
731 immune cells Trait	GCST90001494	Secreting Treg %CD4	European	https://www.ebi.ac.uk/gwas/publications
731 immune cells Trait	GCST90001495	CD39+ secreting Treg AC	European	https://www.ebi.ac.uk/gwas/publications
731 immune cells Trait	GCST90001496	CD39+ secreting Treg %secreting Treg	European	https://www.ebi.ac.uk/gwas/publications
731 immune cells Trait	GCST90001497	CD39+ secreting Treg %CD4 Treg	European	https://www.ebi.ac.uk/gwas/publications
731 immune cells Trait	GCST90001498	Activated & resting Treg AC	European	https://www.ebi.ac.uk/gwas/publications
731 immune cells Trait	GCST90001499	Activated & resting Treg % CD4 Treg	European	https://www.ebi.ac.uk/gwas/publications
731 immune cells Trait	GCST90001500	Activated & resting Treg %CD4+	European	https://www.ebi.ac.uk/gwas/publications
731 immune cells Trait	GCST90001501	Activated & secreting Treg AC	European	https://www.ebi.ac.uk/gwas/publications
731 immune cells Trait	GCST90001502	Activated & secreting Treg %CD4 Treg	European	https://www.ebi.ac.uk/gwas/publications
731 immune cells Trait	GCST90001503	Activated & secreting Treg %CD4+	European	https://www.ebi.ac.uk/gwas/publications
731 immune cells Trait	GCST90001504	CD25hi AC	European	https://www.ebi.ac.uk/gwas/publications
731 immune cells Trait	GCST90001505	CD25hi %CD4+	European	https://www.ebi.ac.uk/gwas/publications
731 immune cells Trait	GCST90001506	CD25hi %T cell	European	https://www.ebi.ac.uk/gwas/publications
731 immune cells Trait	GCST90001507	CD25hi CD45RA+ CD4 not Treg AC	European	https://www.ebi.ac.uk/gwas/publications
731 immune cells Trait	GCST90001508	CD25hi CD45RA+ CD4 not Treg %CD4+	European	https://www.ebi.ac.uk/gwas/publications
731 immune cells Trait	GCST90001509	CD25hi CD45RA+ CD4 not Treg %T cell	European	https://www.ebi.ac.uk/gwas/publications
731 immune cells Trait	GCST90001510	CD25hi CD45RA- CD4 not Treg AC	European	https://www.ebi.ac.uk/gwas/publications
731 immune cells Trait	GCST90001511	CD25hi CD45RA- CD4 not Treg %CD4+	European	https://www.ebi.ac.uk/gwas/publications
731 immune cells Trait	GCST90001512	CD25hi CD45RA- CD4 not Treg %T cell	European	https://www.ebi.ac.uk/gwas/publications
731 immune cells Trait	GCST90001513	CD4 Treg AC	European	https://www.ebi.ac.uk/gwas/publications
731 immune cells Trait	GCST90001514	HSC AC	European	https://www.ebi.ac.uk/gwas/publications
731 immune cells Trait	GCST90001515	Im MDSC AC	European	https://www.ebi.ac.uk/gwas/publications
731 immune cells Trait	GCST90001516	Im MDSC %CD33dim HLA DR- CD66b-	European	https://www.ebi.ac.uk/gwas/publications
731 immune cells Trait	GCST90001517	CD33br HLA DR+ AC	European	https://www.ebi.ac.uk/gwas/publications
731 immune cells Trait	GCST90001518	CD33br HLA DR+ CD14- AC	European	https://www.ebi.ac.uk/gwas/publications
731 immune cells Trait	GCST90001519	CD33br HLA DR+ CD14- %CD33br HLA DR+	European	https://www.ebi.ac.uk/gwas/publications
731 immune cells Trait	GCST90001520	CD33br HLA DR+ CD14dim AC	European	https://www.ebi.ac.uk/gwas/publications
731 immune cells Trait	GCST90001521	CD33br HLA DR+ CD14dim %CD33br HLA DR+	European	https://www.ebi.ac.uk/gwas/publications
731 immune cells Trait	GCST90001522	CD33- HLA DR- AC	European	https://www.ebi.ac.uk/gwas/publications
731 immune cells Trait	GCST90001523	CD33- HLA DR+ AC	European	https://www.ebi.ac.uk/gwas/publications
731 immune cells Trait	GCST90001524	Gr MDSC AC	European	https://www.ebi.ac.uk/gwas/publications
731 immune cells Trait	GCST90001525	CD33dim HLA DR+ CD11b+ AC	European	https://www.ebi.ac.uk/gwas/publications
731 immune cells Trait	GCST90001526	CD33dim HLA DR+ CD11b+ %CD33dim HLA DR+	European	https://www.ebi.ac.uk/gwas/publications
731 immune cells Trait	GCST90001527	CD33dim HLA DR+ CD11b- AC	European	https://www.ebi.ac.uk/gwas/publications
731 immune cells Trait	GCST90001528	CD33dim HLA DR+ CD11b- %CD33dim HLA DR+	European	https://www.ebi.ac.uk/gwas/publications
731 immune cells Trait	GCST90001529	CD66b++ myeloid cell AC	European	https://www.ebi.ac.uk/gwas/publications
731 immune cells Trait	GCST90001530	Mo MDSC AC	European	https://www.ebi.ac.uk/gwas/publications
731 immune cells Trait	GCST90001531	CD33dim HLA DR- AC	European	https://www.ebi.ac.uk/gwas/publications
731 immune cells Trait	GCST90001532	Basophil AC	European	https://www.ebi.ac.uk/gwas/publications
731 immune cells Trait	GCST90001533	Basophil %CD33dim HLA DR- CD66b-	European	https://www.ebi.ac.uk/gwas/publications
731 immune cells Trait	GCST90001534	CD45RA- CD4+ AC	European	https://www.ebi.ac.uk/gwas/publications
731 immune cells Trait	GCST90001535	CD45RA- CD4+ %CD4+	European	https://www.ebi.ac.uk/gwas/publications
731 immune cells Trait	GCST90001536	CD45RA- CD4+ %T cell	European	https://www.ebi.ac.uk/gwas/publications
731 immune cells Trait	GCST90001537	CM CD4+ AC	European	https://www.ebi.ac.uk/gwas/publications
731 immune cells Trait	GCST90001538	CM CD4+ %CD4+	European	https://www.ebi.ac.uk/gwas/publications
731 immune cells Trait	GCST90001539	CM CD4+ %T cell	European	https://www.ebi.ac.uk/gwas/publications
731 immune cells Trait	GCST90001540	Naive CD4+ AC	European	https://www.ebi.ac.uk/gwas/publications
731 immune cells Trait	GCST90001541	Naive CD4+ %CD4+	European	https://www.ebi.ac.uk/gwas/publications
731 immune cells Trait	GCST90001542	EM CD4+ AC	European	https://www.ebi.ac.uk/gwas/publications
731 immune cells Trait	GCST90001543	EM CD4+ %CD4+	European	https://www.ebi.ac.uk/gwas/publications
731 immune cells Trait	GCST90001544	EM CD4+ %T cell	European	https://www.ebi.ac.uk/gwas/publications
731 immune cells Trait	GCST90001545	TD CD4+ AC	European	https://www.ebi.ac.uk/gwas/publications
731 immune cells Trait	GCST90001546	TD CD4+ %CD4+	European	https://www.ebi.ac.uk/gwas/publications
731 immune cells Trait	GCST90001547	TD CD4+ %T cell	European	https://www.ebi.ac.uk/gwas/publications
731 immune cells Trait	GCST90001548	CM CD8br AC	European	https://www.ebi.ac.uk/gwas/publications
731 immune cells Trait	GCST90001549	CM CD8br %CD8br	European	https://www.ebi.ac.uk/gwas/publications
731 immune cells Trait	GCST90001550	CM CD8br %T cell	European	https://www.ebi.ac.uk/gwas/publications
731 immune cells Trait	GCST90001551	Naive CD8br AC	European	https://www.ebi.ac.uk/gwas/publications
731 immune cells Trait	GCST90001552	Naive CD8br %CD8br	European	https://www.ebi.ac.uk/gwas/publications
731 immune cells Trait	GCST90001553	Naive CD8br %T cell	European	https://www.ebi.ac.uk/gwas/publications
731 immune cells Trait	GCST90001554	EM CD8br AC	European	https://www.ebi.ac.uk/gwas/publications
731 immune cells Trait	GCST90001555	EM CD8br %CD8br	European	https://www.ebi.ac.uk/gwas/publications
731 immune cells Trait	GCST90001556	EM CD8br %T cell	European	https://www.ebi.ac.uk/gwas/publications
731 immune cells Trait	GCST90001557	TD CD8br AC	European	https://www.ebi.ac.uk/gwas/publications
731 immune cells Trait	GCST90001558	TD CD8br %CD8br	European	https://www.ebi.ac.uk/gwas/publications
731 immune cells Trait	GCST90001559	TD CD8br %T cell	European	https://www.ebi.ac.uk/gwas/publications
731 immune cells Trait	GCST90001560	CD45RA+ CD8br AC	European	https://www.ebi.ac.uk/gwas/publications
731 immune cells Trait	GCST90001561	CD45RA+ CD8br %CD8br	European	https://www.ebi.ac.uk/gwas/publications
731 immune cells Trait	GCST90001562	CD45RA+ CD8br %T cell	European	https://www.ebi.ac.uk/gwas/publications
731 immune cells Trait	GCST90001563	CM DN (CD4-CD8-) AC	European	https://www.ebi.ac.uk/gwas/publications
731 immune cells Trait	GCST90001564	CM DN (CD4-CD8-) %DN	European	https://www.ebi.ac.uk/gwas/publications
731 immune cells Trait	GCST90001565	CM DN (CD4-CD8-) %T cell	European	https://www.ebi.ac.uk/gwas/publications
731 immune cells Trait	GCST90001566	Naive DN (CD4-CD8-) AC	European	https://www.ebi.ac.uk/gwas/publications
731 immune cells Trait	GCST90001567	Naive DN (CD4-CD8-) %DN	European	https://www.ebi.ac.uk/gwas/publications
731 immune cells Trait	GCST90001568	Naive DN (CD4-CD8-) %T cell	European	https://www.ebi.ac.uk/gwas/publications
731 immune cells Trait	GCST90001569	EM DN (CD4-CD8-) AC	European	https://www.ebi.ac.uk/gwas/publications
731 immune cells Trait	GCST90001570	EM DN (CD4-CD8-) %DN	European	https://www.ebi.ac.uk/gwas/publications
731 immune cells Trait	GCST90001571	EM DN (CD4-CD8-) %T cell	European	https://www.ebi.ac.uk/gwas/publications
731 immune cells Trait	GCST90001572	TD DN (CD4-CD8-) AC	European	https://www.ebi.ac.uk/gwas/publications
731 immune cells Trait	GCST90001573	TD DN (CD4-CD8-) %DN	European	https://www.ebi.ac.uk/gwas/publications
731 immune cells Trait	GCST90001574	TD DN (CD4-CD8-) %T cell	European	https://www.ebi.ac.uk/gwas/publications
731 immune cells Trait	GCST90001575	Naive CD4+ %T cell	European	https://www.ebi.ac.uk/gwas/publications
731 immune cells Trait	GCST90001576	Transitional %B cell	European	https://www.ebi.ac.uk/gwas/publications
731 immune cells Trait	GCST90001577	Transitional AC	European	https://www.ebi.ac.uk/gwas/publications
731 immune cells Trait	GCST90001578	Transitional %lymphocyte	European	https://www.ebi.ac.uk/gwas/publications
731 immune cells Trait	GCST90001579	CD14- CD16+ monocyte AC	European	https://www.ebi.ac.uk/gwas/publications
731 immune cells Trait	GCST90001580	CD14+ CD16+ monocyte AC	European	https://www.ebi.ac.uk/gwas/publications
731 immune cells Trait	GCST90001581	CD14- CD16- AC	European	https://www.ebi.ac.uk/gwas/publications
731 immune cells Trait	GCST90001582	CD14+ CD16- monocyte AC	European	https://www.ebi.ac.uk/gwas/publications
731 immune cells Trait	GCST90001583	Monocyte AC	European	https://www.ebi.ac.uk/gwas/publications
731 immune cells Trait	GCST90001584	CD14- CD16+ monocyte %monocyte	European	https://www.ebi.ac.uk/gwas/publications
731 immune cells Trait	GCST90001585	CD14+ CD16+ monocyte %monocyte	European	https://www.ebi.ac.uk/gwas/publications
731 immune cells Trait	GCST90001586	CD14+ CD16- monocyte %monocyte	European	https://www.ebi.ac.uk/gwas/publications
731 immune cells Trait	GCST90001587	CD16+ monocyte %monocyte	European	https://www.ebi.ac.uk/gwas/publications
731 immune cells Trait	GCST90001588	T/B	European	https://www.ebi.ac.uk/gwas/publications
731 immune cells Trait	GCST90001589	CD4/CD8br	European	https://www.ebi.ac.uk/gwas/publications
731 immune cells Trait	GCST90001590	CD4+ AC	European	https://www.ebi.ac.uk/gwas/publications
731 immune cells Trait	GCST90001591	CD4+ %T cell	European	https://www.ebi.ac.uk/gwas/publications
731 immune cells Trait	GCST90001592	CD8br AC	European	https://www.ebi.ac.uk/gwas/publications
731 immune cells Trait	GCST90001593	CD8br %T cell	European	https://www.ebi.ac.uk/gwas/publications
731 immune cells Trait	GCST90001594	DP (CD4+CD8+) AC	European	https://www.ebi.ac.uk/gwas/publications
731 immune cells Trait	GCST90001595	DP (CD4+CD8+) %T cell	European	https://www.ebi.ac.uk/gwas/publications
731 immune cells Trait	GCST90001596	CD8dim AC	European	https://www.ebi.ac.uk/gwas/publications
731 immune cells Trait	GCST90001597	CD8dim %T cell	European	https://www.ebi.ac.uk/gwas/publications
731 immune cells Trait	GCST90001598	DN (CD4-CD8-) AC	European	https://www.ebi.ac.uk/gwas/publications
731 immune cells Trait	GCST90001599	DN (CD4-CD8-) %T cell	European	https://www.ebi.ac.uk/gwas/publications
731 immune cells Trait	GCST90001600	Leukocyte AC	European	https://www.ebi.ac.uk/gwas/publications
731 immune cells Trait	GCST90001601	Lymphocyte AC	European	https://www.ebi.ac.uk/gwas/publications
731 immune cells Trait	GCST90001602	Lymphocyte %leukocyte	European	https://www.ebi.ac.uk/gwas/publications
731 immune cells Trait	GCST90001603	T cell AC	European	https://www.ebi.ac.uk/gwas/publications
731 immune cells Trait	GCST90001604	T cell %lymphocyte	European	https://www.ebi.ac.uk/gwas/publications
731 immune cells Trait	GCST90001605	T cell %leukocyte	European	https://www.ebi.ac.uk/gwas/publications
731 immune cells Trait	GCST90001606	CD4+ %leukocyte	European	https://www.ebi.ac.uk/gwas/publications
731 immune cells Trait	GCST90001607	CD8br %leukocyte	European	https://www.ebi.ac.uk/gwas/publications
731 immune cells Trait	GCST90001608	DP (CD4+CD8+) %leukocyte	European	https://www.ebi.ac.uk/gwas/publications
731 immune cells Trait	GCST90001609	CD4+ CD8dim AC	European	https://www.ebi.ac.uk/gwas/publications
731 immune cells Trait	GCST90001610	CD4+ CD8dim %lymphocyte	European	https://www.ebi.ac.uk/gwas/publications
731 immune cells Trait	GCST90001611	CD4+ CD8dim %leukocyte	European	https://www.ebi.ac.uk/gwas/publications
731 immune cells Trait	GCST90001612	CD8dim %leukocyte	European	https://www.ebi.ac.uk/gwas/publications
731 immune cells Trait	GCST90001613	DN (CD4-CD8-) %leukocyte	European	https://www.ebi.ac.uk/gwas/publications
731 immune cells Trait	GCST90001614	CD8br and CD8dim %leukocyte	European	https://www.ebi.ac.uk/gwas/publications
731 immune cells Trait	GCST90001615	TCRgd AC	European	https://www.ebi.ac.uk/gwas/publications
731 immune cells Trait	GCST90001616	TCRgd %T cell	European	https://www.ebi.ac.uk/gwas/publications
731 immune cells Trait	GCST90001617	TCRgd %lymphocyte	European	https://www.ebi.ac.uk/gwas/publications
731 immune cells Trait	GCST90001618	HLA DR+ T cell AC	European	https://www.ebi.ac.uk/gwas/publications
731 immune cells Trait	GCST90001619	HLA DR+ T cell%T cell	European	https://www.ebi.ac.uk/gwas/publications
731 immune cells Trait	GCST90001620	HLA DR+ T cell%lymphocyte	European	https://www.ebi.ac.uk/gwas/publications
731 immune cells Trait	GCST90001621	NKT AC	European	https://www.ebi.ac.uk/gwas/publications
731 immune cells Trait	GCST90001622	NKT %T cell	European	https://www.ebi.ac.uk/gwas/publications
731 immune cells Trait	GCST90001623	NKT %lymphocyte	European	https://www.ebi.ac.uk/gwas/publications
731 immune cells Trait	GCST90001624	HLA DR+ CD4+ AC	European	https://www.ebi.ac.uk/gwas/publications
731 immune cells Trait	GCST90001625	HLA DR+ CD4+ %T cell	European	https://www.ebi.ac.uk/gwas/publications
731 immune cells Trait	GCST90001626	HLA DR+ CD4+ %lymphocyte	European	https://www.ebi.ac.uk/gwas/publications
731 immune cells Trait	GCST90001627	HLA DR+ CD8br AC	European	https://www.ebi.ac.uk/gwas/publications
731 immune cells Trait	GCST90001628	HLA DR+ CD8br %T cell	European	https://www.ebi.ac.uk/gwas/publications
731 immune cells Trait	GCST90001629	HLA DR+ CD8br %lymphocyte	European	https://www.ebi.ac.uk/gwas/publications
731 immune cells Trait	GCST90001630	CD8br NKT AC	European	https://www.ebi.ac.uk/gwas/publications
731 immune cells Trait	GCST90001631	CD8br NKT %T cell	European	https://www.ebi.ac.uk/gwas/publications
731 immune cells Trait	GCST90001632	CD8br NKT %lymphocyte	European	https://www.ebi.ac.uk/gwas/publications
731 immune cells Trait	GCST90001633	CD8dim NKT AC	European	https://www.ebi.ac.uk/gwas/publications
731 immune cells Trait	GCST90001634	CD8dim NKT %T cell	European	https://www.ebi.ac.uk/gwas/publications
731 immune cells Trait	GCST90001635	CD8dim NKT %lymphocyte	European	https://www.ebi.ac.uk/gwas/publications
731 immune cells Trait	GCST90001636	DN (CD4-CD8-) NKT AC	European	https://www.ebi.ac.uk/gwas/publications
731 immune cells Trait	GCST90001637	DN (CD4-CD8-) NKT %T cell	European	https://www.ebi.ac.uk/gwas/publications
731 immune cells Trait	GCST90001638	DN (CD4-CD8-) NKT %lymphocyte	European	https://www.ebi.ac.uk/gwas/publications
731 immune cells Trait	GCST90001639	CD3- lymphocyte AC	European	https://www.ebi.ac.uk/gwas/publications
731 immune cells Trait	GCST90001640	CD3- lymphocyte %lymphocyte	European	https://www.ebi.ac.uk/gwas/publications
731 immune cells Trait	GCST90001641	CD3- lymphocyte %leukocyte	European	https://www.ebi.ac.uk/gwas/publications
731 immune cells Trait	GCST90001642	B cell AC	European	https://www.ebi.ac.uk/gwas/publications
731 immune cells Trait	GCST90001643	B cell % CD3- lymphocyte	European	https://www.ebi.ac.uk/gwas/publications
731 immune cells Trait	GCST90001644	B cell %lymphocyte	European	https://www.ebi.ac.uk/gwas/publications
731 immune cells Trait	GCST90001645	NK AC	European	https://www.ebi.ac.uk/gwas/publications
731 immune cells Trait	GCST90001646	NK %CD3- lymphocyte	European	https://www.ebi.ac.uk/gwas/publications
731 immune cells Trait	GCST90001647	NK %lymphocyte	European	https://www.ebi.ac.uk/gwas/publications
731 immune cells Trait	GCST90001648	HLA DR+ NK AC	European	https://www.ebi.ac.uk/gwas/publications
731 immune cells Trait	GCST90001649	HLA DR+ NK %NK	European	https://www.ebi.ac.uk/gwas/publications
731 immune cells Trait	GCST90001650	HLA DR+ NK %CD3- lymphocyte	European	https://www.ebi.ac.uk/gwas/publications
731 immune cells Trait	GCST90001651	Granulocyte AC	European	https://www.ebi.ac.uk/gwas/publications
731 immune cells Trait	GCST90001652	Granulocyte %leukocyte	European	https://www.ebi.ac.uk/gwas/publications
731 immune cells Trait	GCST90001653	CD28- DN (CD4-CD8-) %DN	European	https://www.ebi.ac.uk/gwas/publications
731 immune cells Trait	GCST90001654	CD28- DN (CD4-CD8-) AC	European	https://www.ebi.ac.uk/gwas/publications
731 immune cells Trait	GCST90001655	CD28+ DN (CD4-CD8-) %T cell	European	https://www.ebi.ac.uk/gwas/publications
731 immune cells Trait	GCST90001656	CD28+ DN (CD4-CD8-) %DN	European	https://www.ebi.ac.uk/gwas/publications
731 immune cells Trait	GCST90001657	CD28+ DN (CD4-CD8-) AC	European	https://www.ebi.ac.uk/gwas/publications
731 immune cells Trait	GCST90001658	CD39+ CD4+ %T cell	European	https://www.ebi.ac.uk/gwas/publications
731 immune cells Trait	GCST90001659	CD39+ CD4+ %CD4+	European	https://www.ebi.ac.uk/gwas/publications
731 immune cells Trait	GCST90001660	CD39+ CD4+ AC	European	https://www.ebi.ac.uk/gwas/publications
731 immune cells Trait	GCST90001661	CD28- CD8dim %T cell	European	https://www.ebi.ac.uk/gwas/publications
731 immune cells Trait	GCST90001662	CD28- CD8dim %CD8dim	European	https://www.ebi.ac.uk/gwas/publications
731 immune cells Trait	GCST90001663	CD28- CD8dim AC	European	https://www.ebi.ac.uk/gwas/publications
731 immune cells Trait	GCST90001664	CD28+ CD45RA+ CD8dim %T cell	European	https://www.ebi.ac.uk/gwas/publications
731 immune cells Trait	GCST90001665	CD28+ CD45RA+ CD8dim %CD8dim	European	https://www.ebi.ac.uk/gwas/publications
731 immune cells Trait	GCST90001666	CD28+ CD45RA+ CD8dim AC	European	https://www.ebi.ac.uk/gwas/publications
731 immune cells Trait	GCST90001667	CD28+ CD45RA- CD8dim %T cell	European	https://www.ebi.ac.uk/gwas/publications
731 immune cells Trait	GCST90001668	CD28+ CD45RA- CD8dim %CD8dim	European	https://www.ebi.ac.uk/gwas/publications
731 immune cells Trait	GCST90001669	CD28+ CD45RA- CD8dim AC	European	https://www.ebi.ac.uk/gwas/publications
731 immune cells Trait	GCST90001670	CD39+ CD8br %T cell	European	https://www.ebi.ac.uk/gwas/publications
731 immune cells Trait	GCST90001671	CD39+ CD8br %CD8br	European	https://www.ebi.ac.uk/gwas/publications
731 immune cells Trait	GCST90001672	CD39+ CD8br AC	European	https://www.ebi.ac.uk/gwas/publications
731 immune cells Trait	GCST90001673	CD28- CD127- CD25++ CD8br %T cell	European	https://www.ebi.ac.uk/gwas/publications
731 immune cells Trait	GCST90001674	CD28- CD127- CD25++ CD8br %CD8br	European	https://www.ebi.ac.uk/gwas/publications
731 immune cells Trait	GCST90001675	CD28- CD127- CD25++ CD8br AC	European	https://www.ebi.ac.uk/gwas/publications
731 immune cells Trait	GCST90001676	CD28- CD25++ CD8br %T cell	European	https://www.ebi.ac.uk/gwas/publications
731 immune cells Trait	GCST90001677	CD28- CD25++ CD8br %CD8br	European	https://www.ebi.ac.uk/gwas/publications
731 immune cells Trait	GCST90001678	CD28- CD25++ CD8br AC	European	https://www.ebi.ac.uk/gwas/publications
731 immune cells Trait	GCST90001679	CD25++ CD8br %T cell	European	https://www.ebi.ac.uk/gwas/publications
731 immune cells Trait	GCST90001680	CD25++ CD8br %CD8br	European	https://www.ebi.ac.uk/gwas/publications
731 immune cells Trait	GCST90001681	CD25++ CD8br AC	European	https://www.ebi.ac.uk/gwas/publications
731 immune cells Trait	GCST90001682	CD127- CD8br %T cell	European	https://www.ebi.ac.uk/gwas/publications
731 immune cells Trait	GCST90001683	CD127- CD8br %CD8br	European	https://www.ebi.ac.uk/gwas/publications
731 immune cells Trait	GCST90001684	CD127- CD8br AC	European	https://www.ebi.ac.uk/gwas/publications
731 immune cells Trait	GCST90001685	CD28- CD8br %T cell	European	https://www.ebi.ac.uk/gwas/publications
731 immune cells Trait	GCST90001686	CD28- CD8br %CD8br	European	https://www.ebi.ac.uk/gwas/publications
731 immune cells Trait	GCST90001687	CD28- CD8br AC	European	https://www.ebi.ac.uk/gwas/publications
731 immune cells Trait	GCST90001688	CD28+ CD45RA+ CD8br %T cell	European	https://www.ebi.ac.uk/gwas/publications
731 immune cells Trait	GCST90001689	CD28+ CD45RA+ CD8br %CD8br	European	https://www.ebi.ac.uk/gwas/publications
731 immune cells Trait	GCST90001690	CD28+ CD45RA+ CD8br AC	European	https://www.ebi.ac.uk/gwas/publications
731 immune cells Trait	GCST90001691	CD28+ CD45RA- CD8br %T cell	European	https://www.ebi.ac.uk/gwas/publications
731 immune cells Trait	GCST90001692	CD28+ CD45RA- CD8br %CD8br	European	https://www.ebi.ac.uk/gwas/publications
731 immune cells Trait	GCST90001693	CD28+ CD45RA- CD8br AC	European	https://www.ebi.ac.uk/gwas/publications
731 immune cells Trait	GCST90001694	CD28- DN (CD4-CD8-) %T cell	European	https://www.ebi.ac.uk/gwas/publications
731 immune cells Trait	GCST90001695	CD45RA- CD28- CD8br AC	European	https://www.ebi.ac.uk/gwas/publications
731 immune cells Trait	GCST90001696	CD45RA- CD28- CD8br %CD8br	European	https://www.ebi.ac.uk/gwas/publications
731 immune cells Trait	GCST90001697	CD45RA- CD28- CD8br %T cell	European	https://www.ebi.ac.uk/gwas/publications
731 immune cells Trait	GCST90001698	CD45RA+ CD28- CD8br AC	European	https://www.ebi.ac.uk/gwas/publications
731 immune cells Trait	GCST90001699	CD45RA+ CD28- CD8br %CD8br	European	https://www.ebi.ac.uk/gwas/publications
731 immune cells Trait	GCST90001700	CD45RA+ CD28- CD8br %T cell	European	https://www.ebi.ac.uk/gwas/publications
731 immune cells Trait	GCST90001701	BAFF-R on CD20- CD38-	European	https://www.ebi.ac.uk/gwas/publications
731 immune cells Trait	GCST90001702	BAFF-R on CD24+ CD27+	European	https://www.ebi.ac.uk/gwas/publications
731 immune cells Trait	GCST90001703	BAFF-R on IgD+ CD24+	European	https://www.ebi.ac.uk/gwas/publications
731 immune cells Trait	GCST90001704	BAFF-R on IgD+ CD24-	European	https://www.ebi.ac.uk/gwas/publications
731 immune cells Trait	GCST90001705	BAFF-R on IgD+ CD38-	European	https://www.ebi.ac.uk/gwas/publications
731 immune cells Trait	GCST90001706	BAFF-R on IgD+ CD38- naive	European	https://www.ebi.ac.uk/gwas/publications
731 immune cells Trait	GCST90001707	BAFF-R on IgD+ CD38- unsw mem	European	https://www.ebi.ac.uk/gwas/publications
731 immune cells Trait	GCST90001708	BAFF-R on IgD+ CD38br	European	https://www.ebi.ac.uk/gwas/publications
731 immune cells Trait	GCST90001709	BAFF-R on IgD+ CD38dim	European	https://www.ebi.ac.uk/gwas/publications
731 immune cells Trait	GCST90001710	BAFF-R on IgD- CD24-	European	https://www.ebi.ac.uk/gwas/publications
731 immune cells Trait	GCST90001711	BAFF-R on IgD- CD27-	European	https://www.ebi.ac.uk/gwas/publications
731 immune cells Trait	GCST90001712	BAFF-R on IgD- CD38-	European	https://www.ebi.ac.uk/gwas/publications
731 immune cells Trait	GCST90001713	BAFF-R on IgD- CD38br	European	https://www.ebi.ac.uk/gwas/publications
731 immune cells Trait	GCST90001714	BAFF-R on IgD- CD38dim	European	https://www.ebi.ac.uk/gwas/publications
731 immune cells Trait	GCST90001715	BAFF-R on memory B cell	European	https://www.ebi.ac.uk/gwas/publications
731 immune cells Trait	GCST90001716	BAFF-R on naive-mature B cell	European	https://www.ebi.ac.uk/gwas/publications
731 immune cells Trait	GCST90001717	BAFF-R on unsw mem	European	https://www.ebi.ac.uk/gwas/publications
731 immune cells Trait	GCST90001718	BAFF-R on sw mem	European	https://www.ebi.ac.uk/gwas/publications
731 immune cells Trait	GCST90001719	BAFF-R on IgD+	European	https://www.ebi.ac.uk/gwas/publications
731 immune cells Trait	GCST90001720	BAFF-R on transitional	European	https://www.ebi.ac.uk/gwas/publications
731 immune cells Trait	GCST90001721	CD19 on CD20-	European	https://www.ebi.ac.uk/gwas/publications
731 immune cells Trait	GCST90001722	CD19 on CD20- CD38-	European	https://www.ebi.ac.uk/gwas/publications
731 immune cells Trait	GCST90001723	CD19 on CD24+ CD27+	European	https://www.ebi.ac.uk/gwas/publications
731 immune cells Trait	GCST90001724	CD19 on IgD+ CD24+	European	https://www.ebi.ac.uk/gwas/publications
731 immune cells Trait	GCST90001725	CD19 on IgD+ CD24-	European	https://www.ebi.ac.uk/gwas/publications
731 immune cells Trait	GCST90001726	CD19 on IgD+ CD38-	European	https://www.ebi.ac.uk/gwas/publications
731 immune cells Trait	GCST90001727	CD19 on IgD+ CD38- naive	European	https://www.ebi.ac.uk/gwas/publications
731 immune cells Trait	GCST90001728	CD19 on IgD+ CD38- unsw mem	European	https://www.ebi.ac.uk/gwas/publications
731 immune cells Trait	GCST90001729	CD19 on IgD+ CD38br	European	https://www.ebi.ac.uk/gwas/publications
731 immune cells Trait	GCST90001730	CD19 on IgD+ CD38dim	European	https://www.ebi.ac.uk/gwas/publications
731 immune cells Trait	GCST90001731	CD19 on IgD- CD24-	European	https://www.ebi.ac.uk/gwas/publications
731 immune cells Trait	GCST90001732	CD19 on IgD- CD27-	European	https://www.ebi.ac.uk/gwas/publications
731 immune cells Trait	GCST90001733	CD19 on IgD- CD38-	European	https://www.ebi.ac.uk/gwas/publications
731 immune cells Trait	GCST90001734	CD19 on IgD- CD38br	European	https://www.ebi.ac.uk/gwas/publications
731 immune cells Trait	GCST90001735	CD19 on IgD- CD38dim	European	https://www.ebi.ac.uk/gwas/publications
731 immune cells Trait	GCST90001736	CD19 on memory B cell	European	https://www.ebi.ac.uk/gwas/publications
731 immune cells Trait	GCST90001737	CD19 on naive-mature B cell	European	https://www.ebi.ac.uk/gwas/publications
731 immune cells Trait	GCST90001738	CD19 on unsw mem	European	https://www.ebi.ac.uk/gwas/publications
731 immune cells Trait	GCST90001739	CD19 on PB/PC	European	https://www.ebi.ac.uk/gwas/publications
731 immune cells Trait	GCST90001740	CD19 on sw mem	European	https://www.ebi.ac.uk/gwas/publications
731 immune cells Trait	GCST90001741	CD19 on IgD+	European	https://www.ebi.ac.uk/gwas/publications
731 immune cells Trait	GCST90001742	CD19 on transitional	European	https://www.ebi.ac.uk/gwas/publications
731 immune cells Trait	GCST90001743	CD20 on B cell	European	https://www.ebi.ac.uk/gwas/publications
731 immune cells Trait	GCST90001744	CD20 on CD20- CD38-	European	https://www.ebi.ac.uk/gwas/publications
731 immune cells Trait	GCST90001745	CD20 on CD24+ CD27+	European	https://www.ebi.ac.uk/gwas/publications
731 immune cells Trait	GCST90001746	CD20 on IgD+ CD24+	European	https://www.ebi.ac.uk/gwas/publications
731 immune cells Trait	GCST90001747	CD20 on IgD+ CD24-	European	https://www.ebi.ac.uk/gwas/publications
731 immune cells Trait	GCST90001748	CD20 on IgD+ CD38-	European	https://www.ebi.ac.uk/gwas/publications
731 immune cells Trait	GCST90001749	CD20 on IgD+ CD38- naive	European	https://www.ebi.ac.uk/gwas/publications
731 immune cells Trait	GCST90001750	CD20 on IgD+ CD38- unsw mem	European	https://www.ebi.ac.uk/gwas/publications
731 immune cells Trait	GCST90001751	CD20 on IgD+ CD38br	European	https://www.ebi.ac.uk/gwas/publications
731 immune cells Trait	GCST90001752	CD20 on IgD+ CD38dim	European	https://www.ebi.ac.uk/gwas/publications
731 immune cells Trait	GCST90001753	CD20 on IgD- CD24-	European	https://www.ebi.ac.uk/gwas/publications
731 immune cells Trait	GCST90001754	CD20 on IgD- CD27-	European	https://www.ebi.ac.uk/gwas/publications
731 immune cells Trait	GCST90001755	CD20 on IgD- CD38-	European	https://www.ebi.ac.uk/gwas/publications
731 immune cells Trait	GCST90001756	CD20 on IgD- CD38br	European	https://www.ebi.ac.uk/gwas/publications
731 immune cells Trait	GCST90001757	CD20 on IgD- CD38dim	European	https://www.ebi.ac.uk/gwas/publications
731 immune cells Trait	GCST90001758	CD20 on memory B cell	European	https://www.ebi.ac.uk/gwas/publications
731 immune cells Trait	GCST90001759	CD20 on naive-mature B cell	European	https://www.ebi.ac.uk/gwas/publications
731 immune cells Trait	GCST90001760	CD20 on unsw mem	European	https://www.ebi.ac.uk/gwas/publications
731 immune cells Trait	GCST90001761	CD20 on sw mem	European	https://www.ebi.ac.uk/gwas/publications
731 immune cells Trait	GCST90001762	CD20 on IgD+	European	https://www.ebi.ac.uk/gwas/publications
731 immune cells Trait	GCST90001763	CD20 on transitional	European	https://www.ebi.ac.uk/gwas/publications
731 immune cells Trait	GCST90001764	CD24 on CD24+ CD27+	European	https://www.ebi.ac.uk/gwas/publications
731 immune cells Trait	GCST90001765	CD24 on IgD+ CD24+	European	https://www.ebi.ac.uk/gwas/publications
731 immune cells Trait	GCST90001766	CD24 on IgD+ CD38-	European	https://www.ebi.ac.uk/gwas/publications
731 immune cells Trait	GCST90001767	CD24 on IgD+ CD38- unsw mem	European	https://www.ebi.ac.uk/gwas/publications
731 immune cells Trait	GCST90001768	CD24 on IgD+ CD38br	European	https://www.ebi.ac.uk/gwas/publications
731 immune cells Trait	GCST90001769	CD24 on IgD- CD38-	European	https://www.ebi.ac.uk/gwas/publications
731 immune cells Trait	GCST90001770	CD24 on IgD- CD38dim	European	https://www.ebi.ac.uk/gwas/publications
731 immune cells Trait	GCST90001771	CD24 on memory B cell	European	https://www.ebi.ac.uk/gwas/publications
731 immune cells Trait	GCST90001772	CD24 on unsw mem	European	https://www.ebi.ac.uk/gwas/publications
731 immune cells Trait	GCST90001773	CD24 on sw mem	European	https://www.ebi.ac.uk/gwas/publications
731 immune cells Trait	GCST90001774	CD24 on transitional	European	https://www.ebi.ac.uk/gwas/publications
731 immune cells Trait	GCST90001775	CD25 on B cell	European	https://www.ebi.ac.uk/gwas/publications
731 immune cells Trait	GCST90001776	CD25 on CD20- CD38-	European	https://www.ebi.ac.uk/gwas/publications
731 immune cells Trait	GCST90001777	CD25 on CD24+ CD27+	European	https://www.ebi.ac.uk/gwas/publications
731 immune cells Trait	GCST90001778	CD25 on IgD+ CD24+	European	https://www.ebi.ac.uk/gwas/publications
731 immune cells Trait	GCST90001779	CD25 on IgD+ CD24-	European	https://www.ebi.ac.uk/gwas/publications
731 immune cells Trait	GCST90001780	CD25 on IgD+ CD38-	European	https://www.ebi.ac.uk/gwas/publications
731 immune cells Trait	GCST90001781	CD25 on IgD+ CD38- naive	European	https://www.ebi.ac.uk/gwas/publications
731 immune cells Trait	GCST90001782	CD25 on IgD+ CD38- unsw mem	European	https://www.ebi.ac.uk/gwas/publications
731 immune cells Trait	GCST90001783	CD25 on IgD+ CD38br	European	https://www.ebi.ac.uk/gwas/publications
731 immune cells Trait	GCST90001784	CD25 on IgD+ CD38dim	European	https://www.ebi.ac.uk/gwas/publications
731 immune cells Trait	GCST90001785	CD25 on IgD- CD24-	European	https://www.ebi.ac.uk/gwas/publications
731 immune cells Trait	GCST90001786	CD25 on IgD- CD27-	European	https://www.ebi.ac.uk/gwas/publications
731 immune cells Trait	GCST90001787	CD25 on IgD- CD38-	European	https://www.ebi.ac.uk/gwas/publications
731 immune cells Trait	GCST90001788	CD25 on IgD- CD38br	European	https://www.ebi.ac.uk/gwas/publications
731 immune cells Trait	GCST90001789	CD25 on IgD- CD38dim	European	https://www.ebi.ac.uk/gwas/publications
731 immune cells Trait	GCST90001790	CD25 on memory B cell	European	https://www.ebi.ac.uk/gwas/publications
731 immune cells Trait	GCST90001791	CD25 on naive-mature B cell	European	https://www.ebi.ac.uk/gwas/publications
731 immune cells Trait	GCST90001792	CD25 on unsw mem	European	https://www.ebi.ac.uk/gwas/publications
731 immune cells Trait	GCST90001793	CD25 on sw mem	European	https://www.ebi.ac.uk/gwas/publications
731 immune cells Trait	GCST90001794	CD25 on IgD+	European	https://www.ebi.ac.uk/gwas/publications
731 immune cells Trait	GCST90001795	CD25 on transitional	European	https://www.ebi.ac.uk/gwas/publications
731 immune cells Trait	GCST90001796	CD27 on CD20-	European	https://www.ebi.ac.uk/gwas/publications
731 immune cells Trait	GCST90001797	CD27 on CD20- CD38-	European	https://www.ebi.ac.uk/gwas/publications
731 immune cells Trait	GCST90001798	CD27 on CD24+ CD27+	European	https://www.ebi.ac.uk/gwas/publications
731 immune cells Trait	GCST90001799	CD27 on T cell	European	https://www.ebi.ac.uk/gwas/publications
731 immune cells Trait	GCST90001800	CD27 on IgD+ CD24+	European	https://www.ebi.ac.uk/gwas/publications
731 immune cells Trait	GCST90001801	CD27 on IgD+ CD38- unsw mem	European	https://www.ebi.ac.uk/gwas/publications
731 immune cells Trait	GCST90001802	CD27 on IgD- CD38-	European	https://www.ebi.ac.uk/gwas/publications
731 immune cells Trait	GCST90001803	CD27 on IgD- CD38br	European	https://www.ebi.ac.uk/gwas/publications
731 immune cells Trait	GCST90001804	CD27 on IgD- CD38dim	European	https://www.ebi.ac.uk/gwas/publications
731 immune cells Trait	GCST90001805	CD27 on memory B cell	European	https://www.ebi.ac.uk/gwas/publications
731 immune cells Trait	GCST90001806	CD27 on unsw mem	European	https://www.ebi.ac.uk/gwas/publications
731 immune cells Trait	GCST90001807	CD27 on PB/PC	European	https://www.ebi.ac.uk/gwas/publications
731 immune cells Trait	GCST90001808	CD27 on sw mem	European	https://www.ebi.ac.uk/gwas/publications
731 immune cells Trait	GCST90001809	CD38 on CD20-	European	https://www.ebi.ac.uk/gwas/publications
731 immune cells Trait	GCST90001810	CD38 on CD3- CD19-	European	https://www.ebi.ac.uk/gwas/publications
731 immune cells Trait	GCST90001811	CD38 on IgD+ CD24-	European	https://www.ebi.ac.uk/gwas/publications
731 immune cells Trait	GCST90001812	CD38 on IgD+ CD38br	European	https://www.ebi.ac.uk/gwas/publications
731 immune cells Trait	GCST90001813	CD38 on IgD+ CD38dim	European	https://www.ebi.ac.uk/gwas/publications
731 immune cells Trait	GCST90001814	CD38 on IgD- CD38br	European	https://www.ebi.ac.uk/gwas/publications
731 immune cells Trait	GCST90001815	CD38 on IgD- CD38dim	European	https://www.ebi.ac.uk/gwas/publications
731 immune cells Trait	GCST90001816	CD38 on naive-mature B cell	European	https://www.ebi.ac.uk/gwas/publications
731 immune cells Trait	GCST90001817	CD38 on PB/PC	European	https://www.ebi.ac.uk/gwas/publications
731 immune cells Trait	GCST90001818	CD38 on IgD+	European	https://www.ebi.ac.uk/gwas/publications
731 immune cells Trait	GCST90001819	CD38 on transitional	European	https://www.ebi.ac.uk/gwas/publications
731 immune cells Trait	GCST90001820	IgD on IgD+ CD24+	European	https://www.ebi.ac.uk/gwas/publications
731 immune cells Trait	GCST90001821	IgD on IgD+ CD24-	European	https://www.ebi.ac.uk/gwas/publications
731 immune cells Trait	GCST90001822	IgD on IgD+ CD38-	European	https://www.ebi.ac.uk/gwas/publications
731 immune cells Trait	GCST90001823	IgD on IgD+ CD38- unsw mem	European	https://www.ebi.ac.uk/gwas/publications
731 immune cells Trait	GCST90001824	IgD on IgD+ CD38br	European	https://www.ebi.ac.uk/gwas/publications
731 immune cells Trait	GCST90001825	IgD on IgD+ CD38dim	European	https://www.ebi.ac.uk/gwas/publications
731 immune cells Trait	GCST90001826	IgD on unsw mem	European	https://www.ebi.ac.uk/gwas/publications
731 immune cells Trait	GCST90001827	IgD on IgD+	European	https://www.ebi.ac.uk/gwas/publications
731 immune cells Trait	GCST90001828	IgD on transitional	European	https://www.ebi.ac.uk/gwas/publications
731 immune cells Trait	GCST90001829	BAFF-R on B cell	European	https://www.ebi.ac.uk/gwas/publications
731 immune cells Trait	GCST90001830	BAFF-R on CD20-	European	https://www.ebi.ac.uk/gwas/publications
731 immune cells Trait	GCST90001831	CD62L on CD62L+ myeloid DC	European	https://www.ebi.ac.uk/gwas/publications
731 immune cells Trait	GCST90001832	CD62L on CD62L+ plasmacytoid DC	European	https://www.ebi.ac.uk/gwas/publications
731 immune cells Trait	GCST90001833	CD62L on CD62L+ DC	European	https://www.ebi.ac.uk/gwas/publications
731 immune cells Trait	GCST90001834	CD62L on monocyte	European	https://www.ebi.ac.uk/gwas/publications
731 immune cells Trait	GCST90001835	CD62L on granulocyte	European	https://www.ebi.ac.uk/gwas/publications
731 immune cells Trait	GCST90001836	CD66b on CD66b++ myeloid cell	European	https://www.ebi.ac.uk/gwas/publications
731 immune cells Trait	GCST90001837	CD66b on Gr MDSC	European	https://www.ebi.ac.uk/gwas/publications
731 immune cells Trait	GCST90001838	CD3 on naive CD8br	European	https://www.ebi.ac.uk/gwas/publications
731 immune cells Trait	GCST90001839	CD3 on EM CD8br	European	https://www.ebi.ac.uk/gwas/publications
731 immune cells Trait	GCST90001840	CD3 on TD CD8br	European	https://www.ebi.ac.uk/gwas/publications
731 immune cells Trait	GCST90001841	CD3 on CM CD4+	European	https://www.ebi.ac.uk/gwas/publications
731 immune cells Trait	GCST90001842	CD3 on Naive CD4+	European	https://www.ebi.ac.uk/gwas/publications
731 immune cells Trait	GCST90001843	CD3 on EM CD4+	European	https://www.ebi.ac.uk/gwas/publications
731 immune cells Trait	GCST90001844	CD3 on TD CD4+	European	https://www.ebi.ac.uk/gwas/publications
731 immune cells Trait	GCST90001845	CD3 on CD45RA- CD4+	European	https://www.ebi.ac.uk/gwas/publications
731 immune cells Trait	GCST90001846	CD3 on CM CD8br	European	https://www.ebi.ac.uk/gwas/publications
731 immune cells Trait	GCST90001847	CD3 on HLA DR+ T cell	European	https://www.ebi.ac.uk/gwas/publications
731 immune cells Trait	GCST90001848	CD3 on NKT	European	https://www.ebi.ac.uk/gwas/publications
731 immune cells Trait	GCST90001849	CD3 on HLA DR+ CD4+	European	https://www.ebi.ac.uk/gwas/publications
731 immune cells Trait	GCST90001850	CD3 on HLA DR+ CD8br	European	https://www.ebi.ac.uk/gwas/publications
731 immune cells Trait	GCST90001851	CD3 on T cell	European	https://www.ebi.ac.uk/gwas/publications
731 immune cells Trait	GCST90001852	CD3 on CD39+ resting Treg	European	https://www.ebi.ac.uk/gwas/publications
731 immune cells Trait	GCST90001853	CD3 on activated Treg	European	https://www.ebi.ac.uk/gwas/publications
731 immune cells Trait	GCST90001854	CD3 on CD39+ activated Treg	European	https://www.ebi.ac.uk/gwas/publications
731 immune cells Trait	GCST90001855	CD3 on secreting Treg	European	https://www.ebi.ac.uk/gwas/publications
731 immune cells Trait	GCST90001856	CD3 on CD39+ secreting Treg	European	https://www.ebi.ac.uk/gwas/publications
731 immune cells Trait	GCST90001857	CD3 on activated & secreting Treg	European	https://www.ebi.ac.uk/gwas/publications
731 immune cells Trait	GCST90001858	CD3 on CD45RA+ CD4+	European	https://www.ebi.ac.uk/gwas/publications
731 immune cells Trait	GCST90001859	CD3 on CD8br	European	https://www.ebi.ac.uk/gwas/publications
731 immune cells Trait	GCST90001860	CD3 on CD39+ CD4+	European	https://www.ebi.ac.uk/gwas/publications
731 immune cells Trait	GCST90001861	CD3 on CD28+ CD4+	European	https://www.ebi.ac.uk/gwas/publications
731 immune cells Trait	GCST90001862	CD3 on CD28+ DN (CD4-CD8-)	European	https://www.ebi.ac.uk/gwas/publications
731 immune cells Trait	GCST90001863	CD3 on CD28+ CD45RA- CD8br	European	https://www.ebi.ac.uk/gwas/publications
731 immune cells Trait	GCST90001864	CD3 on CD28+ CD45RA+ CD8br	European	https://www.ebi.ac.uk/gwas/publications
731 immune cells Trait	GCST90001865	CD3 on CD28- CD8br	European	https://www.ebi.ac.uk/gwas/publications
731 immune cells Trait	GCST90001866	CD3 on CD39+ CD8br	European	https://www.ebi.ac.uk/gwas/publications
731 immune cells Trait	GCST90001867	CD3 on CD4+	European	https://www.ebi.ac.uk/gwas/publications
731 immune cells Trait	GCST90001868	CD3 on CD4 Treg	European	https://www.ebi.ac.uk/gwas/publications
731 immune cells Trait	GCST90001869	CD3 on resting Treg	European	https://www.ebi.ac.uk/gwas/publications
731 immune cells Trait	GCST90001870	CD34 on HSC	European	https://www.ebi.ac.uk/gwas/publications
731 immune cells Trait	GCST90001871	HVEM on T cell	European	https://www.ebi.ac.uk/gwas/publications
731 immune cells Trait	GCST90001872	HVEM on naive CD8br	European	https://www.ebi.ac.uk/gwas/publications
731 immune cells Trait	GCST90001873	HVEM on EM CD8br	European	https://www.ebi.ac.uk/gwas/publications
731 immune cells Trait	GCST90001874	HVEM on TD CD8br	European	https://www.ebi.ac.uk/gwas/publications
731 immune cells Trait	GCST90001875	HVEM on CD4+	European	https://www.ebi.ac.uk/gwas/publications
731 immune cells Trait	GCST90001876	HVEM on CM CD4+	European	https://www.ebi.ac.uk/gwas/publications
731 immune cells Trait	GCST90001877	HVEM on naive CD4+	European	https://www.ebi.ac.uk/gwas/publications
731 immune cells Trait	GCST90001878	HVEM on EM CD4+	European	https://www.ebi.ac.uk/gwas/publications
731 immune cells Trait	GCST90001879	HVEM on TD CD4+	European	https://www.ebi.ac.uk/gwas/publications
731 immune cells Trait	GCST90001880	HVEM on CD45RA- CD4+	European	https://www.ebi.ac.uk/gwas/publications
731 immune cells Trait	GCST90001881	HVEM on CD8br	European	https://www.ebi.ac.uk/gwas/publications
731 immune cells Trait	GCST90001882	HVEM on CM CD8br	European	https://www.ebi.ac.uk/gwas/publications
731 immune cells Trait	GCST90001883	CD16-CD56 on NKT	European	https://www.ebi.ac.uk/gwas/publications
731 immune cells Trait	GCST90001884	CD16-CD56 on NK	European	https://www.ebi.ac.uk/gwas/publications
731 immune cells Trait	GCST90001885	CD16-CD56 on HLA DR+ NK	European	https://www.ebi.ac.uk/gwas/publications
731 immune cells Trait	GCST90001886	CD28 on CD39+ activated Treg	European	https://www.ebi.ac.uk/gwas/publications
731 immune cells Trait	GCST90001887	CD28 on secreting Treg	European	https://www.ebi.ac.uk/gwas/publications
731 immune cells Trait	GCST90001888	CD28 on CD39+ secreting Treg	European	https://www.ebi.ac.uk/gwas/publications
731 immune cells Trait	GCST90001889	CD28 on activated & secreting Treg	European	https://www.ebi.ac.uk/gwas/publications
731 immune cells Trait	GCST90001890	CD28 on CD45RA+ CD4+	European	https://www.ebi.ac.uk/gwas/publications
731 immune cells Trait	GCST90001891	CD28 on CD45RA- CD4 not Treg	European	https://www.ebi.ac.uk/gwas/publications
731 immune cells Trait	GCST90001892	CD28 on CD39+ CD4+	European	https://www.ebi.ac.uk/gwas/publications
731 immune cells Trait	GCST90001893	CD28 on CD28+ CD45RA- CD8br	European	https://www.ebi.ac.uk/gwas/publications
731 immune cells Trait	GCST90001894	CD28 on CD28+ CD4+	European	https://www.ebi.ac.uk/gwas/publications
731 immune cells Trait	GCST90001895	CD28 on CD28+ DN (CD4-CD8-)	European	https://www.ebi.ac.uk/gwas/publications
731 immune cells Trait	GCST90001896	CD28 on CD28+ CD45RA+ CD8br	European	https://www.ebi.ac.uk/gwas/publications
731 immune cells Trait	GCST90001897	CD28 on CD39+ CD8br	European	https://www.ebi.ac.uk/gwas/publications
731 immune cells Trait	GCST90001898	CD28 on CD4+	European	https://www.ebi.ac.uk/gwas/publications
731 immune cells Trait	GCST90001899	CD28 on CD4 Treg	European	https://www.ebi.ac.uk/gwas/publications
731 immune cells Trait	GCST90001900	CD28 on resting Treg	European	https://www.ebi.ac.uk/gwas/publications
731 immune cells Trait	GCST90001901	CD28 on CD39+ resting Treg	European	https://www.ebi.ac.uk/gwas/publications
731 immune cells Trait	GCST90001902	CD28 on activated Treg	European	https://www.ebi.ac.uk/gwas/publications
731 immune cells Trait	GCST90001903	CD86 on myeloid DC	European	https://www.ebi.ac.uk/gwas/publications
731 immune cells Trait	GCST90001904	CD86 on CD62L+ myeloid DC	European	https://www.ebi.ac.uk/gwas/publications
731 immune cells Trait	GCST90001905	CD86 on monocyte	European	https://www.ebi.ac.uk/gwas/publications
731 immune cells Trait	GCST90001906	CD86 on granulocyte	European	https://www.ebi.ac.uk/gwas/publications
731 immune cells Trait	GCST90001907	CCR7 on naive CD4+	European	https://www.ebi.ac.uk/gwas/publications
731 immune cells Trait	GCST90001908	CCR7 on naive CD8br	European	https://www.ebi.ac.uk/gwas/publications
731 immune cells Trait	GCST90001909	CD45 on CD14+ monocyte	European	https://www.ebi.ac.uk/gwas/publications
731 immune cells Trait	GCST90001910	CD45 on B cell	European	https://www.ebi.ac.uk/gwas/publications
731 immune cells Trait	GCST90001911	CD45 on NK	European	https://www.ebi.ac.uk/gwas/publications
731 immune cells Trait	GCST90001912	CD45 on HLA DR+ NK	European	https://www.ebi.ac.uk/gwas/publications
731 immune cells Trait	GCST90001913	CD45 on granulocyte	European	https://www.ebi.ac.uk/gwas/publications
731 immune cells Trait	GCST90001914	CD45 on lymphocyte	European	https://www.ebi.ac.uk/gwas/publications
731 immune cells Trait	GCST90001915	CD45 on T cell	European	https://www.ebi.ac.uk/gwas/publications
731 immune cells Trait	GCST90001916	CD45 on CD4+	European	https://www.ebi.ac.uk/gwas/publications
731 immune cells Trait	GCST90001917	CD45 on CD8br	European	https://www.ebi.ac.uk/gwas/publications
731 immune cells Trait	GCST90001918	CD45 on HLA DR+ T cell	European	https://www.ebi.ac.uk/gwas/publications
731 immune cells Trait	GCST90001919	CD45 on NKT	European	https://www.ebi.ac.uk/gwas/publications
731 immune cells Trait	GCST90001920	CD45 on HLA DR+ CD4+	European	https://www.ebi.ac.uk/gwas/publications
731 immune cells Trait	GCST90001921	CD45 on HLA DR+ CD8br	European	https://www.ebi.ac.uk/gwas/publications
731 immune cells Trait	GCST90001922	CD127 on T cell	European	https://www.ebi.ac.uk/gwas/publications
731 immune cells Trait	GCST90001923	CD127 on CD45RA- CD4 not Treg	European	https://www.ebi.ac.uk/gwas/publications
731 immune cells Trait	GCST90001924	CD127 on CD28+ CD4+	European	https://www.ebi.ac.uk/gwas/publications
731 immune cells Trait	GCST90001925	CD127 on CD28+ DN (CD4-CD8-)	European	https://www.ebi.ac.uk/gwas/publications
731 immune cells Trait	GCST90001926	CD127 on granulocyte	European	https://www.ebi.ac.uk/gwas/publications
731 immune cells Trait	GCST90001927	CD127 on CD8br	European	https://www.ebi.ac.uk/gwas/publications
731 immune cells Trait	GCST90001928	CD127 on CD28+ CD45RA- CD8br	European	https://www.ebi.ac.uk/gwas/publications
731 immune cells Trait	GCST90001929	CD127 on CD28+ CD45RA+ CD8br	European	https://www.ebi.ac.uk/gwas/publications
731 immune cells Trait	GCST90001930	CD127 on CD28- CD8br	European	https://www.ebi.ac.uk/gwas/publications
731 immune cells Trait	GCST90001931	CD127 on CD4+	European	https://www.ebi.ac.uk/gwas/publications
731 immune cells Trait	GCST90001932	CD127 on CD45RA+ CD4+	European	https://www.ebi.ac.uk/gwas/publications
731 immune cells Trait	GCST90001933	CD25 on CD45RA- CD4 not Treg	European	https://www.ebi.ac.uk/gwas/publications
731 immune cells Trait	GCST90001934	CD25 on CD45RA+ CD4 not Treg	European	https://www.ebi.ac.uk/gwas/publications
731 immune cells Trait	GCST90001935	CD25 on CD39+ CD4 Treg	European	https://www.ebi.ac.uk/gwas/publications
731 immune cells Trait	GCST90001936	CD25 on CD4 Treg	European	https://www.ebi.ac.uk/gwas/publications
731 immune cells Trait	GCST90001937	CD25 on resting Treg	European	https://www.ebi.ac.uk/gwas/publications
731 immune cells Trait	GCST90001938	CD25 on CD39+ resting Treg	European	https://www.ebi.ac.uk/gwas/publications
731 immune cells Trait	GCST90001939	CD25 on activated Treg	European	https://www.ebi.ac.uk/gwas/publications
731 immune cells Trait	GCST90001940	CD25 on CD39+ activated Treg	European	https://www.ebi.ac.uk/gwas/publications
731 immune cells Trait	GCST90001941	CD25 on secreting Treg	European	https://www.ebi.ac.uk/gwas/publications
731 immune cells Trait	GCST90001942	CD25 on CD39+ secreting Treg	European	https://www.ebi.ac.uk/gwas/publications
731 immune cells Trait	GCST90001943	CD25 on activated & secreting Treg	European	https://www.ebi.ac.uk/gwas/publications
731 immune cells Trait	GCST90001944	CD123 on plasmacytoid DC	European	https://www.ebi.ac.uk/gwas/publications
731 immune cells Trait	GCST90001945	CD123 on CD62L+ plasmacytoid DC	European	https://www.ebi.ac.uk/gwas/publications
731 immune cells Trait	GCST90001946	CD33 on CD14+ monocyte	European	https://www.ebi.ac.uk/gwas/publications
731 immune cells Trait	GCST90001947	CD33 on CD33br HLA DR+ CD14dim	European	https://www.ebi.ac.uk/gwas/publications
731 immune cells Trait	GCST90001948	CD33 on CD33dim HLA DR+ CD11b+	European	https://www.ebi.ac.uk/gwas/publications
731 immune cells Trait	GCST90001949	CD33 on CD33dim HLA DR+ CD11b-	European	https://www.ebi.ac.uk/gwas/publications
731 immune cells Trait	GCST90001950	CD33 on Gr MDSC	European	https://www.ebi.ac.uk/gwas/publications
731 immune cells Trait	GCST90001951	CD33 on CD66b++ myeloid cell	European	https://www.ebi.ac.uk/gwas/publications
731 immune cells Trait	GCST90001952	CD33 on Mo MDSC	European	https://www.ebi.ac.uk/gwas/publications
731 immune cells Trait	GCST90001953	CD33 on CD33dim HLA DR-	European	https://www.ebi.ac.uk/gwas/publications
731 immune cells Trait	GCST90001954	CD33 on basophil	European	https://www.ebi.ac.uk/gwas/publications
731 immune cells Trait	GCST90001955	CD33 on Im MDSC	European	https://www.ebi.ac.uk/gwas/publications
731 immune cells Trait	GCST90001956	CD33 on CD33br HLA DR+	European	https://www.ebi.ac.uk/gwas/publications
731 immune cells Trait	GCST90001957	CD33 on CD33br HLA DR+ CD14-	European	https://www.ebi.ac.uk/gwas/publications
731 immune cells Trait	GCST90001958	CD4 on monocyte	European	https://www.ebi.ac.uk/gwas/publications
731 immune cells Trait	GCST90001959	CD4 on HLA DR+ CD4+	European	https://www.ebi.ac.uk/gwas/publications
731 immune cells Trait	GCST90001960	CD25 on CD4+	European	https://www.ebi.ac.uk/gwas/publications
731 immune cells Trait	GCST90001961	CD25 on CD39+ CD4+	European	https://www.ebi.ac.uk/gwas/publications
731 immune cells Trait	GCST90001962	CD25 on CD28+ CD4+	European	https://www.ebi.ac.uk/gwas/publications
731 immune cells Trait	GCST90001963	FSC-A on myeloid DC	European	https://www.ebi.ac.uk/gwas/publications
731 immune cells Trait	GCST90001964	FSC-A on plasmacytoid DC	European	https://www.ebi.ac.uk/gwas/publications
731 immune cells Trait	GCST90001965	FSC-A on monocyte	European	https://www.ebi.ac.uk/gwas/publications
731 immune cells Trait	GCST90001966	FSC-A on granulocyte	European	https://www.ebi.ac.uk/gwas/publications
731 immune cells Trait	GCST90001967	FSC-A on CD14+ monocyte	European	https://www.ebi.ac.uk/gwas/publications
731 immune cells Trait	GCST90001968	FSC-A on B cell	European	https://www.ebi.ac.uk/gwas/publications
731 immune cells Trait	GCST90001969	FSC-A on NK	European	https://www.ebi.ac.uk/gwas/publications
731 immune cells Trait	GCST90001970	FSC-A on HLA DR+ NK	European	https://www.ebi.ac.uk/gwas/publications
731 immune cells Trait	GCST90001971	FSC-A on lymphocyte	European	https://www.ebi.ac.uk/gwas/publications
731 immune cells Trait	GCST90001972	FSC-A on T cell	European	https://www.ebi.ac.uk/gwas/publications
731 immune cells Trait	GCST90001973	FSC-A on CD4+	European	https://www.ebi.ac.uk/gwas/publications
731 immune cells Trait	GCST90001974	FSC-A on CD8br	European	https://www.ebi.ac.uk/gwas/publications
731 immune cells Trait	GCST90001975	FSC-A on HLA DR+ T cell	European	https://www.ebi.ac.uk/gwas/publications
731 immune cells Trait	GCST90001976	FSC-A on NKT	European	https://www.ebi.ac.uk/gwas/publications
731 immune cells Trait	GCST90001977	FSC-A on HLA DR+ CD4+	European	https://www.ebi.ac.uk/gwas/publications
731 immune cells Trait	GCST90001978	FSC-A on HLA DR+ CD8br	European	https://www.ebi.ac.uk/gwas/publications
731 immune cells Trait	GCST90001979	CD16 on CD14- CD16+ monocyte	European	https://www.ebi.ac.uk/gwas/publications
731 immune cells Trait	GCST90001980	CD40 on CD14+ CD16- monocyte	European	https://www.ebi.ac.uk/gwas/publications
731 immune cells Trait	GCST90001981	CD40 on CD14+ CD16+ monocyte	European	https://www.ebi.ac.uk/gwas/publications
731 immune cells Trait	GCST90001982	CCR2 on CD14- CD16+ monocyte	European	https://www.ebi.ac.uk/gwas/publications
731 immune cells Trait	GCST90001983	CD14 on CD14+ CD16+ monocyte	European	https://www.ebi.ac.uk/gwas/publications
731 immune cells Trait	GCST90001984	HLA DR on CD14- CD16+ monocyte	European	https://www.ebi.ac.uk/gwas/publications
731 immune cells Trait	GCST90001985	CD40 on monocytes	European	https://www.ebi.ac.uk/gwas/publications
731 immune cells Trait	GCST90001986	CD14 on CD14+ CD16- monocyte	European	https://www.ebi.ac.uk/gwas/publications
731 immune cells Trait	GCST90001987	CD64 on CD14+ CD16- monocyte	European	https://www.ebi.ac.uk/gwas/publications
731 immune cells Trait	GCST90001988	HLA DR on CD14+ CD16- monocyte	European	https://www.ebi.ac.uk/gwas/publications
731 immune cells Trait	GCST90001989	CD40 on CD14- CD16+ monocyte	European	https://www.ebi.ac.uk/gwas/publications
731 immune cells Trait	GCST90001990	CD64 on CD14- CD16+ monocyte	European	https://www.ebi.ac.uk/gwas/publications
731 immune cells Trait	GCST90001991	HLA DR on CD14+ monocyte	European	https://www.ebi.ac.uk/gwas/publications
731 immune cells Trait	GCST90001992	CCR2 on CD14+ CD16+ monocyte	European	https://www.ebi.ac.uk/gwas/publications
731 immune cells Trait	GCST90001993	PDL-1 on CD14+ CD16- monocyte	European	https://www.ebi.ac.uk/gwas/publications
731 immune cells Trait	GCST90001994	CX3CR1 on CD14- CD16-	European	https://www.ebi.ac.uk/gwas/publications
731 immune cells Trait	GCST90001995	CX3CR1 on monocyte	European	https://www.ebi.ac.uk/gwas/publications
731 immune cells Trait	GCST90001996	CX3CR1 on CD14+ CD16+ monocyte	European	https://www.ebi.ac.uk/gwas/publications
731 immune cells Trait	GCST90001997	CX3CR1 on CD14+ CD16- monocyte	European	https://www.ebi.ac.uk/gwas/publications
731 immune cells Trait	GCST90001998	PDL-1 on CD14+ CD16+ monocyte	European	https://www.ebi.ac.uk/gwas/publications
731 immune cells Trait	GCST90001999	PDL-1 on CD14- CD16+ monocyte	European	https://www.ebi.ac.uk/gwas/publications
731 immune cells Trait	GCST90002000	PDL-1 on CD14- CD16-	European	https://www.ebi.ac.uk/gwas/publications
731 immune cells Trait	GCST90002001	CD64 on CD14- CD16-	European	https://www.ebi.ac.uk/gwas/publications
731 immune cells Trait	GCST90002002	PDL-1 on monocyte	European	https://www.ebi.ac.uk/gwas/publications
731 immune cells Trait	GCST90002003	CCR2 on CD14- CD16-	European	https://www.ebi.ac.uk/gwas/publications
731 immune cells Trait	GCST90002004	CCR2 on CD14+ CD16- monocyte	European	https://www.ebi.ac.uk/gwas/publications
731 immune cells Trait	GCST90002005	CD16 on CD14+ CD16+ monocyte	European	https://www.ebi.ac.uk/gwas/publications
731 immune cells Trait	GCST90002006	CD64 on monocyte	European	https://www.ebi.ac.uk/gwas/publications
731 immune cells Trait	GCST90002007	HLA DR on CD14+ CD16+ monocyte	European	https://www.ebi.ac.uk/gwas/publications
731 immune cells Trait	GCST90002008	CCR2 on monocyte	European	https://www.ebi.ac.uk/gwas/publications
731 immune cells Trait	GCST90002009	HLA DR on CD14- CD16-	European	https://www.ebi.ac.uk/gwas/publications
731 immune cells Trait	GCST90002010	HLA DR on monocyte	European	https://www.ebi.ac.uk/gwas/publications
731 immune cells Trait	GCST90002011	CD64 on CD14+ CD16+ monocyte	European	https://www.ebi.ac.uk/gwas/publications
731 immune cells Trait	GCST90002012	CX3CR1 on CD14- CD16+ monocyte	European	https://www.ebi.ac.uk/gwas/publications
731 immune cells Trait	GCST90002013	CCR2 on myeloid DC	European	https://www.ebi.ac.uk/gwas/publications
731 immune cells Trait	GCST90002014	CCR2 on CD62L+ myeloid DC	European	https://www.ebi.ac.uk/gwas/publications
731 immune cells Trait	GCST90002015	CCR2 on plasmacytoid DC	European	https://www.ebi.ac.uk/gwas/publications
731 immune cells Trait	GCST90002016	CCR2 on CD62L+ plasmacytoid DC	European	https://www.ebi.ac.uk/gwas/publications
731 immune cells Trait	GCST90002017	CCR2 on monocyte	European	https://www.ebi.ac.uk/gwas/publications
731 immune cells Trait	GCST90002018	CCR2 on granulocyte	European	https://www.ebi.ac.uk/gwas/publications
731 immune cells Trait	GCST90002019	CD14 on Mo MDSC	European	https://www.ebi.ac.uk/gwas/publications
731 immune cells Trait	GCST90002020	CD14 on CD33br HLA DR+ CD14dim	European	https://www.ebi.ac.uk/gwas/publications
731 immune cells Trait	GCST90002021	CD14 on CD33dim HLA DR+ CD11b+	European	https://www.ebi.ac.uk/gwas/publications
731 immune cells Trait	GCST90002022	CD4 on CD4+	European	https://www.ebi.ac.uk/gwas/publications
731 immune cells Trait	GCST90002023	CD4 on CM CD4 +	European	https://www.ebi.ac.uk/gwas/publications
731 immune cells Trait	GCST90002024	CD4 on naive CD4+	European	https://www.ebi.ac.uk/gwas/publications
731 immune cells Trait	GCST90002025	CD4 on EM CD4+	European	https://www.ebi.ac.uk/gwas/publications
731 immune cells Trait	GCST90002026	CD4 on TD CD4+	European	https://www.ebi.ac.uk/gwas/publications
731 immune cells Trait	GCST90002027	CD4 on CD45RA+ CD4+	European	https://www.ebi.ac.uk/gwas/publications
731 immune cells Trait	GCST90002028	CD19 on B cell	European	https://www.ebi.ac.uk/gwas/publications
731 immune cells Trait	GCST90002029	CD39 on CD39+ CD8br	European	https://www.ebi.ac.uk/gwas/publications
731 immune cells Trait	GCST90002030	CD39 on CD39+ activated Treg	European	https://www.ebi.ac.uk/gwas/publications
731 immune cells Trait	GCST90002031	CD39 on CD39+ secreting Treg	European	https://www.ebi.ac.uk/gwas/publications
731 immune cells Trait	GCST90002032	CD39 on CD39+ CD4+	European	https://www.ebi.ac.uk/gwas/publications
731 immune cells Trait	GCST90002033	CD39 on granulocyte	European	https://www.ebi.ac.uk/gwas/publications
731 immune cells Trait	GCST90002034	CD39 on monocyte	European	https://www.ebi.ac.uk/gwas/publications
731 immune cells Trait	GCST90002035	CD80 on myeloid DC	European	https://www.ebi.ac.uk/gwas/publications
731 immune cells Trait	GCST90002036	CD80 on CD62L+ myeloid DC	European	https://www.ebi.ac.uk/gwas/publications
731 immune cells Trait	GCST90002037	CD80 on plasmacytoid DC	European	https://www.ebi.ac.uk/gwas/publications
731 immune cells Trait	GCST90002038	CD80 on CD62L+ plasmacytoid DC	European	https://www.ebi.ac.uk/gwas/publications
731 immune cells Trait	GCST90002039	CD80 on monocyte	European	https://www.ebi.ac.uk/gwas/publications
731 immune cells Trait	GCST90002040	CD80 on granulocyte	European	https://www.ebi.ac.uk/gwas/publications
731 immune cells Trait	GCST90002041	CD45 on lymphocyte	European	https://www.ebi.ac.uk/gwas/publications
731 immune cells Trait	GCST90002042	CD45 on CD33br HLA DR+ CD14-	European	https://www.ebi.ac.uk/gwas/publications
731 immune cells Trait	GCST90002043	CD45 on CD33br HLA DR+ CD14dim	European	https://www.ebi.ac.uk/gwas/publications
731 immune cells Trait	GCST90002044	CD45 on CD33dim HLA DR+ CD11b-	European	https://www.ebi.ac.uk/gwas/publications
731 immune cells Trait	GCST90002045	CD45 on CD33- HLA DR-	European	https://www.ebi.ac.uk/gwas/publications
731 immune cells Trait	GCST90002046	CD45 on CD33- HLA DR+	European	https://www.ebi.ac.uk/gwas/publications
731 immune cells Trait	GCST90002047	CD45 on Gr MDSC	European	https://www.ebi.ac.uk/gwas/publications
731 immune cells Trait	GCST90002048	CD45 on CD66b++ myelod cell	European	https://www.ebi.ac.uk/gwas/publications
731 immune cells Trait	GCST90002049	CD45 on Mo MDSC	European	https://www.ebi.ac.uk/gwas/publications
731 immune cells Trait	GCST90002050	CD45 on CD33dim HLA DR-	European	https://www.ebi.ac.uk/gwas/publications
731 immune cells Trait	GCST90002051	CD45 on basophil	European	https://www.ebi.ac.uk/gwas/publications
731 immune cells Trait	GCST90002052	CD45 on Im MDSC	European	https://www.ebi.ac.uk/gwas/publications
731 immune cells Trait	GCST90002053	CD45 on CD33br HLA DR+	European	https://www.ebi.ac.uk/gwas/publications
731 immune cells Trait	GCST90002054	CD8 on CM CD8br	European	https://www.ebi.ac.uk/gwas/publications
731 immune cells Trait	GCST90002055	CD8 on naive CD8br	European	https://www.ebi.ac.uk/gwas/publications
731 immune cells Trait	GCST90002056	CD8 on EM CD8br	European	https://www.ebi.ac.uk/gwas/publications
731 immune cells Trait	GCST90002057	CD8 on TD CD8br	European	https://www.ebi.ac.uk/gwas/publications
731 immune cells Trait	GCST90002058	CD8 on CD8br	European	https://www.ebi.ac.uk/gwas/publications
731 immune cells Trait	GCST90002059	CD8 on NKT	European	https://www.ebi.ac.uk/gwas/publications
731 immune cells Trait	GCST90002060	CD8 on HLA DR+ CD8br	European	https://www.ebi.ac.uk/gwas/publications
731 immune cells Trait	GCST90002061	CD4 on CD39+ CD4+	European	https://www.ebi.ac.uk/gwas/publications
731 immune cells Trait	GCST90002062	CD4 on CD28+ CD4+	European	https://www.ebi.ac.uk/gwas/publications
731 immune cells Trait	GCST90002063	CD4 on CD4 Treg	European	https://www.ebi.ac.uk/gwas/publications
731 immune cells Trait	GCST90002064	CD4 on resting Treg	European	https://www.ebi.ac.uk/gwas/publications
731 immune cells Trait	GCST90002065	CD4 on CD39+ resting Treg	European	https://www.ebi.ac.uk/gwas/publications
731 immune cells Trait	GCST90002066	CD4 on activated Treg	European	https://www.ebi.ac.uk/gwas/publications
731 immune cells Trait	GCST90002067	CD4 on CD39+ activated Treg	European	https://www.ebi.ac.uk/gwas/publications
731 immune cells Trait	GCST90002068	CD4 on secreting Treg	European	https://www.ebi.ac.uk/gwas/publications
731 immune cells Trait	GCST90002069	CD4 on CD39+ secreting Treg	European	https://www.ebi.ac.uk/gwas/publications
731 immune cells Trait	GCST90002070	CD4 on activated & secreting Treg	European	https://www.ebi.ac.uk/gwas/publications
731 immune cells Trait	GCST90002071	SSC-A on myeloid DC	European	https://www.ebi.ac.uk/gwas/publications
731 immune cells Trait	GCST90002072	SSC-A on plasmacytoid DC	European	https://www.ebi.ac.uk/gwas/publications
731 immune cells Trait	GCST90002073	SSC-A on monocyte	European	https://www.ebi.ac.uk/gwas/publications
731 immune cells Trait	GCST90002074	SSC-A on CD14+ monocyte	European	https://www.ebi.ac.uk/gwas/publications
731 immune cells Trait	GCST90002075	SSC-A on B cell	European	https://www.ebi.ac.uk/gwas/publications
731 immune cells Trait	GCST90002076	SSC-A on NK	European	https://www.ebi.ac.uk/gwas/publications
731 immune cells Trait	GCST90002077	SSC-A on HLA DR+ NK	European	https://www.ebi.ac.uk/gwas/publications
731 immune cells Trait	GCST90002078	SSC-A on granulocyte	European	https://www.ebi.ac.uk/gwas/publications
731 immune cells Trait	GCST90002079	SSC-A on lymphocyte	European	https://www.ebi.ac.uk/gwas/publications
731 immune cells Trait	GCST90002080	SSC-A on T cell	European	https://www.ebi.ac.uk/gwas/publications
731 immune cells Trait	GCST90002081	SSC-A on CD4+	European	https://www.ebi.ac.uk/gwas/publications
731 immune cells Trait	GCST90002082	SSC-A on CD8br	European	https://www.ebi.ac.uk/gwas/publications
731 immune cells Trait	GCST90002083	SSC-A on HLA DR+ T cell	European	https://www.ebi.ac.uk/gwas/publications
731 immune cells Trait	GCST90002084	SSC-A on NKT	European	https://www.ebi.ac.uk/gwas/publications
731 immune cells Trait	GCST90002085	SSC-A on HLA DR+ CD4+	European	https://www.ebi.ac.uk/gwas/publications
731 immune cells Trait	GCST90002086	SSC-A on HLA DR+ CD8br	European	https://www.ebi.ac.uk/gwas/publications
731 immune cells Trait	GCST90002087	CD11c on myeloid DC	European	https://www.ebi.ac.uk/gwas/publications
731 immune cells Trait	GCST90002088	CD11c on CD62L+ myeloid DC	European	https://www.ebi.ac.uk/gwas/publications
731 immune cells Trait	GCST90002089	CD11c on monocyte	European	https://www.ebi.ac.uk/gwas/publications
731 immune cells Trait	GCST90002090	CD11c on granulocyte	European	https://www.ebi.ac.uk/gwas/publications
731 immune cells Trait	GCST90002091	CD11b on CD14+ monocyte	European	https://www.ebi.ac.uk/gwas/publications
731 immune cells Trait	GCST90002092	CD11b on Gr MDSC	European	https://www.ebi.ac.uk/gwas/publications
731 immune cells Trait	GCST90002093	CD11b on CD66b++ myeloid cell	European	https://www.ebi.ac.uk/gwas/publications
731 immune cells Trait	GCST90002094	CD11b on Mo MDSC	European	https://www.ebi.ac.uk/gwas/publications
731 immune cells Trait	GCST90002095	CD11b on CD33dim HLA DR-	European	https://www.ebi.ac.uk/gwas/publications
731 immune cells Trait	GCST90002096	CD11b on basophil	European	https://www.ebi.ac.uk/gwas/publications
731 immune cells Trait	GCST90002097	CD11b on CD33br HLA DR+ CD14dim	European	https://www.ebi.ac.uk/gwas/publications
731 immune cells Trait	GCST90002098	CD45RA on naive CD4+	European	https://www.ebi.ac.uk/gwas/publications
731 immune cells Trait	GCST90002099	CD4RA on TD CD4+	European	https://www.ebi.ac.uk/gwas/publications
731 immune cells Trait	GCST90002100	CD45RA on naive CD8br	European	https://www.ebi.ac.uk/gwas/publications
731 immune cells Trait	GCST90002101	CD45RA on TD CD8br	European	https://www.ebi.ac.uk/gwas/publications
731 immune cells Trait	GCST90002102	CD45RA on resting Treg	European	https://www.ebi.ac.uk/gwas/publications
731 immune cells Trait	GCST90002103	CD45RA on CD39+ resting Treg	European	https://www.ebi.ac.uk/gwas/publications
731 immune cells Trait	GCST90002104	HLA DR on myeloid DC	European	https://www.ebi.ac.uk/gwas/publications
731 immune cells Trait	GCST90002105	HLA DR on plasmacytoid DC	European	https://www.ebi.ac.uk/gwas/publications
731 immune cells Trait	GCST90002106	HLA DR on DC	European	https://www.ebi.ac.uk/gwas/publications
731 immune cells Trait	GCST90002107	HLA DR on HSC	European	https://www.ebi.ac.uk/gwas/publications
731 immune cells Trait	GCST90002108	HLA DR on CD33br HLA DR+ CD14-	European	https://www.ebi.ac.uk/gwas/publications
731 immune cells Trait	GCST90002109	HLA DR on CD33br HLA DR+ CD14dim	European	https://www.ebi.ac.uk/gwas/publications
731 immune cells Trait	GCST90002110	HLA DR on CD33dim HLA DR+ CD11b+	European	https://www.ebi.ac.uk/gwas/publications
731 immune cells Trait	GCST90002111	HLA DR on CD33dim HLA DR+ CD11b-	European	https://www.ebi.ac.uk/gwas/publications
731 immune cells Trait	GCST90002112	HLA DR on CD33- HLA DR+	European	https://www.ebi.ac.uk/gwas/publications
731 immune cells Trait	GCST90002113	HLA DR on HLA DR+ T cell	European	https://www.ebi.ac.uk/gwas/publications
731 immune cells Trait	GCST90002114	HLA DR on HLA DR+ CD4+	European	https://www.ebi.ac.uk/gwas/publications
731 immune cells Trait	GCST90002115	HLA DR on HLA DR+ CD8br	European	https://www.ebi.ac.uk/gwas/publications
731 immune cells Trait	GCST90002116	HLA DR on B cell	European	https://www.ebi.ac.uk/gwas/publications
731 immune cells Trait	GCST90002117	HLA DR on HLA DR+ NK	European	https://www.ebi.ac.uk/gwas/publications
731 immune cells Trait	GCST90002118	CD8 on CD28+ CD45RA- CD8br	European	https://www.ebi.ac.uk/gwas/publications
731 immune cells Trait	GCST90002119	CD8 on CD28+ CD45RA+ CD8br	European	https://www.ebi.ac.uk/gwas/publications
731 immune cells Trait	GCST90002120	CD8 on CD28- CD8br	European	https://www.ebi.ac.uk/gwas/publications
731 immune cells Trait	GCST90002121	CD8 on CD39+ CD8br	European	https://www.ebi.ac.uk/gwas/publications

## Sheet: Stable2
Stable2: SNP for significant MR analysis
SNP for MR analysis between lipid metabolites and EMS
exposure	outcome	id.exposure	id.outcome	samplesize	SNP	b	se	p	lo_ci	up_ci	or	or_lci95	or_uci95	id.exposure
Sterol ester (27:1/16:1) levels	EMS	c5wZUS	6vUJDU		rs10760286	-0.159971	0.152721	0.294884	-0.459304	0.139363	0.852169	0.631723	1.14954	GCST90277241
Sterol ester (27:1/16:1) levels	EMS	c5wZUS	6vUJDU		rs10812660	0.290971	0.161994	0.072465	-0.0265369	0.608479	1.33773	0.973812	1.83763	GCST90277241
Sterol ester (27:1/16:1) levels	EMS	c5wZUS	6vUJDU		rs11119973	0.241445	0.156033	0.121768	-0.0643803	0.54727	1.27309	0.937648	1.72853	GCST90277241
Sterol ester (27:1/16:1) levels	EMS	c5wZUS	6vUJDU		rs111656006	0.159935	0.156733	0.307524	-0.147261	0.467131	1.17343	0.863069	1.59541	GCST90277241
Sterol ester (27:1/16:1) levels	EMS	c5wZUS	6vUJDU		rs113130033	0.229819	0.151644	0.129641	-0.0674026	0.527041	1.25837	0.934819	1.69391	GCST90277241
Sterol ester (27:1/16:1) levels	EMS	c5wZUS	6vUJDU		rs11647818	0.0239062	0.151489	0.874607	-0.273011	0.320824	1.02419	0.761084	1.37826	GCST90277241
Sterol ester (27:1/16:1) levels	EMS	c5wZUS	6vUJDU		rs116522970	-0.141435	0.159081	0.373962	-0.453235	0.170364	0.868111	0.635569	1.18574	GCST90277241
Sterol ester (27:1/16:1) levels	EMS	c5wZUS	6vUJDU		rs116917626	-0.0272781	0.167505	0.870637	-0.355587	0.301031	0.973091	0.700762	1.35125	GCST90277241
Sterol ester (27:1/16:1) levels	EMS	c5wZUS	6vUJDU		rs117952876	0.246724	0.161393	0.126334	-0.0696052	0.563054	1.27983	0.932762	1.75603	GCST90277241
Sterol ester (27:1/16:1) levels	EMS	c5wZUS	6vUJDU		rs1260326	0.157947	0.14548	0.277612	-0.127193	0.443088	1.1711	0.880563	1.55751	GCST90277241
Sterol ester (27:1/16:1) levels	EMS	c5wZUS	6vUJDU		rs142738732	0.0867617	0.16059	0.589013	-0.227996	0.401519	1.09064	0.796128	1.49409	GCST90277241
Sterol ester (27:1/16:1) levels	EMS	c5wZUS	6vUJDU		rs150352030	0.21559	0.15767	0.171516	-0.0934434	0.524624	1.24059	0.91079	1.68982	GCST90277241
Sterol ester (27:1/16:1) levels	EMS	c5wZUS	6vUJDU		rs17603855	0.18952	0.157112	0.22771	-0.118418	0.497459	1.20867	0.888324	1.64454	GCST90277241
Sterol ester (27:1/16:1) levels	EMS	c5wZUS	6vUJDU		rs1800961	0.0357952	0.147307	0.808008	-0.252927	0.324518	1.03644	0.776524	1.38336	GCST90277241
Sterol ester (27:1/16:1) levels	EMS	c5wZUS	6vUJDU		rs187429064	0.172515	0.132334	0.192361	-0.0868608	0.43189	1.18829	0.916805	1.54017	GCST90277241
Sterol ester (27:1/16:1) levels	EMS	c5wZUS	6vUJDU		rs2464190	0.333578	0.164612	0.0427182	0.0109392	0.656218	1.39595	1.011	1.92749	GCST90277241
Sterol ester (27:1/16:1) levels	EMS	c5wZUS	6vUJDU		rs274673	-0.0749895	0.155553	0.629748	-0.379874	0.229895	0.927753	0.683947	1.25847	GCST90277241
Sterol ester (27:1/16:1) levels	EMS	c5wZUS	6vUJDU		rs4447106	0.227996	0.151512	0.132374	-0.068967	0.524959	1.25608	0.933358	1.69039	GCST90277241
Sterol ester (27:1/16:1) levels	EMS	c5wZUS	6vUJDU		rs5022521	-0.185563	0.150082	0.216307	-0.479724	0.108598	0.830637	0.618954	1.11471	GCST90277241
Sterol ester (27:1/16:1) levels	EMS	c5wZUS	6vUJDU		rs58489806	0.188861	0.161319	0.241709	-0.127325	0.505047	1.20787	0.880447	1.65706	GCST90277241
Sterol ester (27:1/16:1) levels	EMS	c5wZUS	6vUJDU		rs603424	0.171303	0.126575	0.175938	-0.0767843	0.41939	1.18685	0.92609	1.52103	GCST90277241
Sterol ester (27:1/16:1) levels	EMS	c5wZUS	6vUJDU		rs7313803	-0.264289	0.163923	0.106902	-0.585579	0.057	0.767751	0.556783	1.05866	GCST90277241
Sterol ester (27:1/16:1) levels	EMS	c5wZUS	6vUJDU		rs7355269	0.00260654	0.160297	0.987026	-0.311577	0.31679	1.00261	0.732292	1.37271	GCST90277241
Sterol ester (27:1/16:1) levels	EMS	c5wZUS	6vUJDU		rs80227620	-0.0686262	0.151743	0.651086	-0.366042	0.228789	0.933676	0.693474	1.25708	GCST90277241
Sterol ester (27:1/16:1) levels	EMS	c5wZUS	6vUJDU		rs855500	-0.0125721	0.166125	0.939675	-0.338176	0.313032	0.987507	0.713069	1.36757	GCST90277241
Sterol ester (27:1/16:1) levels	EMS	c5wZUS	6vUJDU		All - Inverse variance weighted	0.084236	0.0322963	0.00910128	0.0209353	0.147537	1.08789	1.02116	1.15898	GCST90277241
Sterol ester (27:1/16:1) levels	EMS	c5wZUS	6vUJDU		All - MR Egger	0.111223	0.0792793	0.173995	-0.0441645	0.26661	1.11764	0.956797	1.30553	GCST90277241
Sterol ester (27:1/18:3) levels	EMS	2xsPFC	BWWBJu		rs113130033	0.20556	0.135637	0.129641	-0.0602877	0.471408	1.22821	0.941494	1.60225	GCST90277247
Sterol ester (27:1/18:3) levels	EMS	2xsPFC	BWWBJu		rs11591147	-0.0313893	0.148367	0.832447	-0.32219	0.259411	0.969098	0.724561	1.29617	GCST90277247
Sterol ester (27:1/18:3) levels	EMS	2xsPFC	BWWBJu		rs12199598	0.140425	0.146903	0.339121	-0.147504	0.428354	1.15076	0.862859	1.53473	GCST90277247
Sterol ester (27:1/18:3) levels	EMS	2xsPFC	BWWBJu		rs1260326	0.135501	0.124806	0.277612	-0.109118	0.380121	1.14511	0.896625	1.46246	GCST90277247
Sterol ester (27:1/18:3) levels	EMS	2xsPFC	BWWBJu		rs13172653	-0.223545	0.158261	0.157801	-0.533736	0.086647	0.799679	0.58641	1.09051	GCST90277247
Sterol ester (27:1/18:3) levels	EMS	2xsPFC	BWWBJu		rs137900618	-0.245736	0.127198	0.0533701	-0.495044	0.00357243	0.782129	0.609544	1.00358	GCST90277247
Sterol ester (27:1/18:3) levels	EMS	2xsPFC	BWWBJu		rs146997505	0.180543	0.149417	0.226924	-0.112313	0.4734	1.19787	0.893764	1.60544	GCST90277247
Sterol ester (27:1/18:3) levels	EMS	2xsPFC	BWWBJu		rs174584	0.0406753	0.0692683	0.55706	-0.0950905	0.176441	1.04151	0.909291	1.19296	GCST90277247
Sterol ester (27:1/18:3) levels	EMS	2xsPFC	BWWBJu		rs1800961	0.0305117	0.125564	0.808008	-0.215594	0.276618	1.03098	0.806062	1.31866	GCST90277247
Sterol ester (27:1/18:3) levels	EMS	2xsPFC	BWWBJu		rs182611493	0.133774	0.1018	0.188815	-0.0657532	0.333302	1.14313	0.936362	1.39557	GCST90277247
Sterol ester (27:1/18:3) levels	EMS	2xsPFC	BWWBJu		rs1980102	0.0128504	0.158849	0.935524	-0.298494	0.324195	1.01293	0.741935	1.38292	GCST90277247
Sterol ester (27:1/18:3) levels	EMS	2xsPFC	BWWBJu		rs2255531	0.301111	0.137003	0.0279605	0.0325848	0.569637	1.35136	1.03312	1.76762	GCST90277247
Sterol ester (27:1/18:3) levels	EMS	2xsPFC	BWWBJu		rs319552	0.113051	0.172495	0.512219	-0.22504	0.451142	1.11969	0.798485	1.5701	GCST90277247
Sterol ester (27:1/18:3) levels	EMS	2xsPFC	BWWBJu		rs34500711	-0.0388337	0.149983	0.795696	-0.3328	0.255133	0.961911	0.716914	1.29063	GCST90277247
Sterol ester (27:1/18:3) levels	EMS	2xsPFC	BWWBJu		rs58542926	0.117464	0.151535	0.438245	-0.179545	0.414473	1.12464	0.835651	1.51357	GCST90277247
Sterol ester (27:1/18:3) levels	EMS	2xsPFC	BWWBJu		rs62294915	0.196861	0.163295	0.227988	-0.123196	0.516919	1.21758	0.88409	1.67685	GCST90277247
Sterol ester (27:1/18:3) levels	EMS	2xsPFC	BWWBJu		rs7355269	0.00244833	0.150567	0.987026	-0.292664	0.297561	1.00245	0.746273	1.34657	GCST90277247
Sterol ester (27:1/18:3) levels	EMS	2xsPFC	BWWBJu		rs7412	0.153006	0.146573	0.296534	-0.134276	0.440289	1.16533	0.874349	1.55316	GCST90277247
Sterol ester (27:1/18:3) levels	EMS	2xsPFC	BWWBJu		rs7957655	-0.00834679	0.147272	0.954803	-0.297	0.280307	0.991688	0.743044	1.32354	GCST90277247
Sterol ester (27:1/18:3) levels	EMS	2xsPFC	BWWBJu		All - Inverse variance weighted	0.0630326	0.0299615	0.0353972	0.00430802	0.121757	1.06506	1.00432	1.12948	GCST90277247
Sterol ester (27:1/18:3) levels	EMS	2xsPFC	BWWBJu		All - MR Egger	0.0366034	0.066397	0.588614	-0.0935347	0.166742	1.03728	0.910706	1.18145	GCST90277247
Diacylglycerol (16:0_18:2) levels	EMS	30nlH8	lQfREF		rs1032956	-0.0108651	0.151675	0.942893	-0.308147	0.286417	0.989194	0.734807	1.33165	GCST90277259
Diacylglycerol (16:0_18:2) levels	EMS	30nlH8	lQfREF		rs11182480	-0.0114942	0.137294	0.93328	-0.280591	0.257603	0.988572	0.755337	1.29382	GCST90277259
Diacylglycerol (16:0_18:2) levels	EMS	30nlH8	lQfREF		rs111934503	0.130588	0.143429	0.362573	-0.150532	0.411709	1.1395	0.86025	1.50939	GCST90277259
Diacylglycerol (16:0_18:2) levels	EMS	30nlH8	lQfREF		rs112122274	-0.133622	0.145171	0.357339	-0.418156	0.150913	0.874921	0.658259	1.16289	GCST90277259
Diacylglycerol (16:0_18:2) levels	EMS	30nlH8	lQfREF		rs11756450	0.0326614	0.141661	0.817656	-0.244994	0.310317	1.0332	0.782709	1.36386	GCST90277259
Diacylglycerol (16:0_18:2) levels	EMS	30nlH8	lQfREF		rs1260326	0.139341	0.128343	0.277612	-0.11221	0.390893	1.14952	0.893856	1.4783	GCST90277259
Diacylglycerol (16:0_18:2) levels	EMS	30nlH8	lQfREF		rs140314539	0.0821906	0.126218	0.514931	-0.165197	0.329578	1.08566	0.847727	1.39038	GCST90277259
Diacylglycerol (16:0_18:2) levels	EMS	30nlH8	lQfREF		rs144838649	-0.00532634	0.15623	0.972803	-0.311537	0.300884	0.994688	0.732321	1.35105	GCST90277259
Diacylglycerol (16:0_18:2) levels	EMS	30nlH8	lQfREF		rs148163011	0.260122	0.144663	0.0721568	-0.0234168	0.54366	1.29709	0.976855	1.7223	GCST90277259
Diacylglycerol (16:0_18:2) levels	EMS	30nlH8	lQfREF		rs149992851	-0.00479091	0.151021	0.974693	-0.300793	0.291211	0.995221	0.740231	1.33805	GCST90277259
Diacylglycerol (16:0_18:2) levels	EMS	30nlH8	lQfREF		rs17145750	0.214266	0.130881	0.101608	-0.0422604	0.470793	1.23895	0.95862	1.60126	GCST90277259
Diacylglycerol (16:0_18:2) levels	EMS	30nlH8	lQfREF		rs2004776	0.204522	0.147835	0.166526	-0.0852337	0.494278	1.22694	0.918298	1.63931	GCST90277259
Diacylglycerol (16:0_18:2) levels	EMS	30nlH8	lQfREF		rs2868424	-0.000608263	0.151609	0.996799	-0.297763	0.296546	0.999392	0.742478	1.3452	GCST90277259
Diacylglycerol (16:0_18:2) levels	EMS	30nlH8	lQfREF		rs34606692	0.145293	0.136973	0.288806	-0.123174	0.41376	1.15638	0.88411	1.51249	GCST90277259
Diacylglycerol (16:0_18:2) levels	EMS	30nlH8	lQfREF		rs34792804	-0.163701	0.146958	0.26531	-0.451739	0.124337	0.848996	0.63652	1.1324	GCST90277259
Diacylglycerol (16:0_18:2) levels	EMS	30nlH8	lQfREF		rs35986054	-0.316016	0.145464	0.0298202	-0.601126	-0.0309068	0.729048	0.548194	0.969566	GCST90277259
Diacylglycerol (16:0_18:2) levels	EMS	30nlH8	lQfREF		rs4262724	-0.0834433	0.151616	0.582072	-0.38061	0.213724	0.919943	0.683444	1.23828	GCST90277259
Diacylglycerol (16:0_18:2) levels	EMS	30nlH8	lQfREF		rs4806901	0.0605775	0.143469	0.672855	-0.220622	0.341777	1.06245	0.802019	1.40745	GCST90277259
Diacylglycerol (16:0_18:2) levels	EMS	30nlH8	lQfREF		rs57747810	-0.0759215	0.156626	0.627867	-0.382909	0.231066	0.926889	0.681875	1.25994	GCST90277259
Diacylglycerol (16:0_18:2) levels	EMS	30nlH8	lQfREF		rs6687291	0.0715124	0.136552	0.600487	-0.19613	0.339155	1.07413	0.821905	1.40376	GCST90277259
Diacylglycerol (16:0_18:2) levels	EMS	30nlH8	lQfREF		rs6810359	-0.0886683	0.14404	0.538171	-0.370987	0.19365	0.915149	0.690053	1.21367	GCST90277259
Diacylglycerol (16:0_18:2) levels	EMS	30nlH8	lQfREF		rs7165355	0.130539	0.146394	0.372554	-0.156393	0.417472	1.13944	0.855223	1.51812	GCST90277259
Diacylglycerol (16:0_18:2) levels	EMS	30nlH8	lQfREF		rs7254036	0.307655	0.152606	0.0437992	0.00854703	0.606762	1.36023	1.00858	1.83448	GCST90277259
Diacylglycerol (16:0_18:2) levels	EMS	30nlH8	lQfREF		rs7569544	-0.0105027	0.154933	0.945954	-0.314171	0.293166	0.989552	0.730394	1.34066	GCST90277259
Diacylglycerol (16:0_18:2) levels	EMS	30nlH8	lQfREF		rs758398	0.0198673	0.141944	0.888687	-0.258344	0.298078	1.02007	0.77233	1.34727	GCST90277259
Diacylglycerol (16:0_18:2) levels	EMS	30nlH8	lQfREF		rs76587848	0.124752	0.144899	0.389263	-0.159251	0.408754	1.13287	0.852782	1.50494	GCST90277259
Diacylglycerol (16:0_18:2) levels	EMS	30nlH8	lQfREF		rs78504564	0.0722974	0.12923	0.575856	-0.180993	0.325588	1.07498	0.834441	1.38484	GCST90277259
Diacylglycerol (16:0_18:2) levels	EMS	30nlH8	lQfREF		rs964184	0.203134	0.0782148	0.00940072	0.0498327	0.356435	1.22524	1.0511	1.42823	GCST90277259
Diacylglycerol (16:0_18:2) levels	EMS	30nlH8	lQfREF		All - Inverse variance weighted	0.0624171	0.0259978	0.0163567	0.0114613	0.113373	1.06441	1.01153	1.12005	GCST90277259
Diacylglycerol (16:0_18:2) levels	EMS	30nlH8	lQfREF		All - MR Egger	0.0651168	0.0586063	0.2767	-0.0497515	0.179985	1.06728	0.951466	1.1972	GCST90277259
Diacylglycerol (18:1_18:2) levels	EMS	5nYbWO	qw0PgD		rs1042034	0.232505	0.150564	0.122534	-0.0626008	0.527611	1.26176	0.939318	1.69488	GCST90277262
Diacylglycerol (18:1_18:2) levels	EMS	5nYbWO	qw0PgD		rs10773708	-0.237735	0.152546	0.119126	-0.536725	0.0612544	0.788411	0.58466	1.06317	GCST90277262
Diacylglycerol (18:1_18:2) levels	EMS	5nYbWO	qw0PgD		rs114444157	-0.205206	0.163331	0.208978	-0.525334	0.114922	0.81448	0.591358	1.12179	GCST90277262
Diacylglycerol (18:1_18:2) levels	EMS	5nYbWO	qw0PgD		rs116011373	-0.409645	0.159503	0.0102213	-0.722272	-0.0970183	0.663886	0.485648	0.907539	GCST90277262
Diacylglycerol (18:1_18:2) levels	EMS	5nYbWO	qw0PgD		rs11668758	0.109872	0.141082	0.436109	-0.166649	0.386394	1.11614	0.846496	1.47166	GCST90277262
Diacylglycerol (18:1_18:2) levels	EMS	5nYbWO	qw0PgD		rs11670344	0.20395	0.159456	0.200885	-0.108584	0.516483	1.22624	0.897103	1.67612	GCST90277262
Diacylglycerol (18:1_18:2) levels	EMS	5nYbWO	qw0PgD		rs11684166	0.416474	0.152556	0.00633402	0.117464	0.715484	1.5166	1.12464	2.04518	GCST90277262
Diacylglycerol (18:1_18:2) levels	EMS	5nYbWO	qw0PgD		rs117416257	0.206898	0.136159	0.12863	-0.0599744	0.47377	1.22986	0.941789	1.60604	GCST90277262
Diacylglycerol (18:1_18:2) levels	EMS	5nYbWO	qw0PgD		rs1233660	-0.0668462	0.156007	0.668301	-0.372621	0.238928	0.935339	0.688926	1.26989	GCST90277262
Diacylglycerol (18:1_18:2) levels	EMS	5nYbWO	qw0PgD		rs12365864	0.104606	0.138253	0.449272	-0.166369	0.375581	1.11027	0.846734	1.45584	GCST90277262
Diacylglycerol (18:1_18:2) levels	EMS	5nYbWO	qw0PgD		rs1260326	0.110703	0.101965	0.277612	-0.0891478	0.310553	1.11706	0.91471	1.36418	GCST90277262
Diacylglycerol (18:1_18:2) levels	EMS	5nYbWO	qw0PgD		rs138578034	-0.0448302	0.144954	0.757114	-0.32894	0.23928	0.95616	0.719686	1.27033	GCST90277262
Diacylglycerol (18:1_18:2) levels	EMS	5nYbWO	qw0PgD		rs141116593	0.164312	0.160017	0.304494	-0.149321	0.477946	1.17858	0.861293	1.61276	GCST90277262
Diacylglycerol (18:1_18:2) levels	EMS	5nYbWO	qw0PgD		rs142868058	0.16644	0.15666	0.28804	-0.140613	0.473493	1.18109	0.868826	1.60559	GCST90277262
Diacylglycerol (18:1_18:2) levels	EMS	5nYbWO	qw0PgD		rs157582	-0.122954	0.127051	0.333166	-0.371973	0.126065	0.884304	0.689373	1.13436	GCST90277262
Diacylglycerol (18:1_18:2) levels	EMS	5nYbWO	qw0PgD		rs17007519	-0.0481689	0.154988	0.75596	-0.351946	0.255608	0.952973	0.703318	1.29125	GCST90277262
Diacylglycerol (18:1_18:2) levels	EMS	5nYbWO	qw0PgD		rs181215046	0.0251398	0.209268	0.904378	-0.385025	0.435305	1.02546	0.680433	1.54543	GCST90277262
Diacylglycerol (18:1_18:2) levels	EMS	5nYbWO	qw0PgD		rs2352723	0.132208	0.131183	0.313543	-0.12491	0.389326	1.14135	0.882576	1.47599	GCST90277262
Diacylglycerol (18:1_18:2) levels	EMS	5nYbWO	qw0PgD		rs268	0.186335	0.124271	0.133765	-0.0572372	0.429907	1.20483	0.94437	1.53711	GCST90277262
Diacylglycerol (18:1_18:2) levels	EMS	5nYbWO	qw0PgD		rs34621709	0.01689	0.147743	0.908984	-0.272687	0.306467	1.01703	0.761331	1.35862	GCST90277262
Diacylglycerol (18:1_18:2) levels	EMS	5nYbWO	qw0PgD		rs4608457	0.0317207	0.157976	0.840859	-0.277912	0.341354	1.03223	0.757363	1.40685	GCST90277262
Diacylglycerol (18:1_18:2) levels	EMS	5nYbWO	qw0PgD		rs4691907	0.101974	0.16032	0.524732	-0.212253	0.416202	1.10736	0.80876	1.51619	GCST90277262
Diacylglycerol (18:1_18:2) levels	EMS	5nYbWO	qw0PgD		rs55788915	0.146467	0.140292	0.296478	-0.128506	0.42144	1.15774	0.879409	1.52416	GCST90277262
Diacylglycerol (18:1_18:2) levels	EMS	5nYbWO	qw0PgD		rs57500102	0.0900839	0.140983	0.522843	-0.186243	0.366411	1.09427	0.830072	1.44255	GCST90277262
Diacylglycerol (18:1_18:2) levels	EMS	5nYbWO	qw0PgD		rs62291573	0.0851161	0.154126	0.580777	-0.216971	0.387203	1.08884	0.804953	1.47286	GCST90277262
Diacylglycerol (18:1_18:2) levels	EMS	5nYbWO	qw0PgD		rs7239207	-0.0985478	0.15655	0.529023	-0.405385	0.20829	0.906152	0.66672	1.23157	GCST90277262
Diacylglycerol (18:1_18:2) levels	EMS	5nYbWO	qw0PgD		rs72694990	-0.239447	0.154347	0.120817	-0.541966	0.0630732	0.787063	0.581604	1.0651	GCST90277262
Diacylglycerol (18:1_18:2) levels	EMS	5nYbWO	qw0PgD		rs72836628	-0.0503613	0.152614	0.741407	-0.349485	0.248763	0.950886	0.705051	1.28244	GCST90277262
Diacylglycerol (18:1_18:2) levels	EMS	5nYbWO	qw0PgD		rs75008187	0.0924943	0.143211	0.518369	-0.188198	0.373187	1.09691	0.82845	1.45236	GCST90277262
Diacylglycerol (18:1_18:2) levels	EMS	5nYbWO	qw0PgD		rs75082203	-0.15319	0.166683	0.35807	-0.479888	0.173509	0.857967	0.618853	1.18947	GCST90277262
Diacylglycerol (18:1_18:2) levels	EMS	5nYbWO	qw0PgD		rs75596627	-0.170542	0.15693	0.277153	-0.478125	0.137041	0.843208	0.619945	1.14688	GCST90277262
Diacylglycerol (18:1_18:2) levels	EMS	5nYbWO	qw0PgD		rs7745829	-0.0478962	0.160164	0.764906	-0.361818	0.266025	0.953233	0.696409	1.30477	GCST90277262
Diacylglycerol (18:1_18:2) levels	EMS	5nYbWO	qw0PgD		rs7782961	0.253821	0.163092	0.119636	-0.0658394	0.573481	1.28894	0.936281	1.77443	GCST90277262
Diacylglycerol (18:1_18:2) levels	EMS	5nYbWO	qw0PgD		rs79624003	0.109893	0.107672	0.30743	-0.101144	0.320931	1.11616	0.903803	1.37841	GCST90277262
Diacylglycerol (18:1_18:2) levels	EMS	5nYbWO	qw0PgD		rs964184	0.156857	0.0603964	0.00940072	0.0384802	0.275234	1.16983	1.03923	1.31684	GCST90277262
Diacylglycerol (18:1_18:2) levels	EMS	5nYbWO	qw0PgD		rs9973939	-0.0183168	0.159658	0.908663	-0.331247	0.294613	0.98185	0.718028	1.34261	GCST90277262
Diacylglycerol (18:1_18:2) levels	EMS	5nYbWO	qw0PgD		All - Inverse variance weighted	0.0579658	0.0259381	0.0254321	0.00712717	0.108804	1.05968	1.00715	1.11494	GCST90277262
Diacylglycerol (18:1_18:2) levels	EMS	5nYbWO	qw0PgD		All - MR Egger	0.103227	0.058338	0.0857865	-0.0111157	0.217569	1.10874	0.988946	1.24305	GCST90277262
Phosphatidylcholine (14:0_18:2) levels	EMS	hrRKR7	13PZpE		rs116105185	-0.0835415	0.174421	0.631964	-0.425407	0.258324	0.919853	0.653504	1.29476	GCST90277274
Phosphatidylcholine (14:0_18:2) levels	EMS	hrRKR7	13PZpE		rs11668274	-0.170834	0.151259	0.258725	-0.467302	0.125634	0.842962	0.626691	1.13387	GCST90277274
Phosphatidylcholine (14:0_18:2) levels	EMS	hrRKR7	13PZpE		rs11853492	-0.0807944	0.159276	0.611971	-0.392975	0.231386	0.922383	0.675046	1.26035	GCST90277274
Phosphatidylcholine (14:0_18:2) levels	EMS	hrRKR7	13PZpE		rs12113381	0.291602	0.159351	0.0672597	-0.020726	0.603931	1.33857	0.979487	1.82929	GCST90277274
Phosphatidylcholine (14:0_18:2) levels	EMS	hrRKR7	13PZpE		rs12137781	-0.142534	0.156922	0.363714	-0.450102	0.165033	0.867158	0.637563	1.17943	GCST90277274
Phosphatidylcholine (14:0_18:2) levels	EMS	hrRKR7	13PZpE		rs1262295	0.121668	0.154507	0.431013	-0.181166	0.424503	1.12938	0.834297	1.52883	GCST90277274
Phosphatidylcholine (14:0_18:2) levels	EMS	hrRKR7	13PZpE		rs13418209	0.0765281	0.161693	0.636003	-0.240389	0.393445	1.07953	0.786322	1.48208	GCST90277274
Phosphatidylcholine (14:0_18:2) levels	EMS	hrRKR7	13PZpE		rs144154975	0.0380614	0.159883	0.811837	-0.27531	0.351433	1.0388	0.759337	1.4211	GCST90277274
Phosphatidylcholine (14:0_18:2) levels	EMS	hrRKR7	13PZpE		rs150543432	0.136754	0.149569	0.360551	-0.156402	0.429909	1.14655	0.855215	1.53712	GCST90277274
Phosphatidylcholine (14:0_18:2) levels	EMS	hrRKR7	13PZpE		rs17202368	-0.1019	0.116723	0.382659	-0.330678	0.126877	0.90312	0.718437	1.13528	GCST90277274
Phosphatidylcholine (14:0_18:2) levels	EMS	hrRKR7	13PZpE		rs174548	-0.0868546	0.0696239	0.212221	-0.223317	0.0496083	0.91681	0.799861	1.05086	GCST90277274
Phosphatidylcholine (14:0_18:2) levels	EMS	hrRKR7	13PZpE		rs1800961	0.0427975	0.176124	0.808008	-0.302405	0.388	1.04373	0.739039	1.47403	GCST90277274
Phosphatidylcholine (14:0_18:2) levels	EMS	hrRKR7	13PZpE		rs2044350	0.0046165	0.162045	0.977272	-0.312991	0.322224	1.00463	0.731256	1.38019	GCST90277274
Phosphatidylcholine (14:0_18:2) levels	EMS	hrRKR7	13PZpE		rs4665972	0.142643	0.112787	0.205976	-0.0784199	0.363706	1.15332	0.924576	1.43865	GCST90277274
Phosphatidylcholine (14:0_18:2) levels	EMS	hrRKR7	13PZpE		rs4683767	-0.145958	0.162122	0.367963	-0.463718	0.171802	0.864194	0.628941	1.18744	GCST90277274
Phosphatidylcholine (14:0_18:2) levels	EMS	hrRKR7	13PZpE		rs4952487	-0.0474188	0.166808	0.776203	-0.374363	0.279526	0.953688	0.687727	1.3225	GCST90277274
Phosphatidylcholine (14:0_18:2) levels	EMS	hrRKR7	13PZpE		rs500246	-0.0823958	0.152669	0.589402	-0.381626	0.216835	0.920907	0.68275	1.24214	GCST90277274
Phosphatidylcholine (14:0_18:2) levels	EMS	hrRKR7	13PZpE		rs55771840	-0.163451	0.168344	0.33158	-0.493404	0.166503	0.849208	0.610544	1.18117	GCST90277274
Phosphatidylcholine (14:0_18:2) levels	EMS	hrRKR7	13PZpE		rs6045639	0.0223444	0.146749	0.878979	-0.265283	0.309972	1.0226	0.766989	1.36339	GCST90277274
Phosphatidylcholine (14:0_18:2) levels	EMS	hrRKR7	13PZpE		rs6089695	-0.340485	0.153586	0.0266301	-0.641514	-0.039456	0.711425	0.526495	0.961312	GCST90277274
Phosphatidylcholine (14:0_18:2) levels	EMS	hrRKR7	13PZpE		rs7281206	-0.0891969	0.141889	0.529584	-0.367298	0.188905	0.914665	0.692603	1.20793	GCST90277274
Phosphatidylcholine (14:0_18:2) levels	EMS	hrRKR7	13PZpE		rs74920877	-0.119648	0.162923	0.462714	-0.438977	0.199681	0.887233	0.644696	1.22101	GCST90277274
Phosphatidylcholine (14:0_18:2) levels	EMS	hrRKR7	13PZpE		rs78880935	-0.345514	0.156663	0.0274217	-0.652573	-0.0384547	0.707856	0.520704	0.962275	GCST90277274
Phosphatidylcholine (14:0_18:2) levels	EMS	hrRKR7	13PZpE		rs8015793	-0.124864	0.160786	0.437404	-0.440005	0.190277	0.882617	0.644033	1.20958	GCST90277274
Phosphatidylcholine (14:0_18:2) levels	EMS	hrRKR7	13PZpE		rs950668	-0.251359	0.154	0.102636	-0.553198	0.0504802	0.777743	0.575108	1.05178	GCST90277274
Phosphatidylcholine (14:0_18:2) levels	EMS	hrRKR7	13PZpE		rs9663572	-0.143243	0.158208	0.365251	-0.453331	0.166846	0.866544	0.635508	1.18157	GCST90277274
Phosphatidylcholine (14:0_18:2) levels	EMS	hrRKR7	13PZpE		All - Inverse variance weighted	-0.061659	0.0279677	0.0274785	-0.116476	-0.00684237	0.940203	0.890052	0.993181	GCST90277274
Phosphatidylcholine (14:0_18:2) levels	EMS	hrRKR7	13PZpE		All - MR Egger	-0.0646099	0.0706498	0.369546	-0.203083	0.0738636	0.937433	0.81621	1.07666	GCST90277274
Phosphatidylcholine (O-16:1_18:1) levels	EMS	fWIQrO	pC45f8		rs116438463	0.155671	0.159858	0.330151	-0.157651	0.468993	1.16844	0.854148	1.59838	GCST90277327
Phosphatidylcholine (O-16:1_18:1) levels	EMS	fWIQrO	pC45f8		rs116614673	-0.0865023	0.170298	0.611491	-0.420286	0.247282	0.917133	0.656859	1.28054	GCST90277327
Phosphatidylcholine (O-16:1_18:1) levels	EMS	fWIQrO	pC45f8		rs116943761	0.089721	0.145174	0.53656	-0.19482	0.374262	1.09387	0.822982	1.45392	GCST90277327
Phosphatidylcholine (O-16:1_18:1) levels	EMS	fWIQrO	pC45f8		rs116948429	-0.0607021	0.165423	0.713656	-0.384932	0.263528	0.941104	0.680497	1.30151	GCST90277327
Phosphatidylcholine (O-16:1_18:1) levels	EMS	fWIQrO	pC45f8		rs117331519	-0.121885	0.175826	0.488174	-0.466504	0.222733	0.88525	0.627191	1.24949	GCST90277327
Phosphatidylcholine (O-16:1_18:1) levels	EMS	fWIQrO	pC45f8		rs117722620	-0.115865	0.157391	0.461633	-0.42435	0.192621	0.890596	0.654195	1.21242	GCST90277327
Phosphatidylcholine (O-16:1_18:1) levels	EMS	fWIQrO	pC45f8		rs12426108	-0.20839	0.147728	0.158352	-0.497936	0.0811566	0.81189	0.607784	1.08454	GCST90277327
Phosphatidylcholine (O-16:1_18:1) levels	EMS	fWIQrO	pC45f8		rs143615441	-0.147533	0.156384	0.345475	-0.454045	0.158979	0.862834	0.635054	1.17231	GCST90277327
Phosphatidylcholine (O-16:1_18:1) levels	EMS	fWIQrO	pC45f8		rs1441162	-0.250654	0.154645	0.105052	-0.553758	0.0524497	0.778291	0.574785	1.05385	GCST90277327
Phosphatidylcholine (O-16:1_18:1) levels	EMS	fWIQrO	pC45f8		rs150860836	-0.192542	0.161599	0.233466	-0.509276	0.124192	0.82486	0.600931	1.13223	GCST90277327
Phosphatidylcholine (O-16:1_18:1) levels	EMS	fWIQrO	pC45f8		rs1532085	0.0559228	0.132712	0.673475	-0.204193	0.316039	1.05752	0.815305	1.37168	GCST90277327
Phosphatidylcholine (O-16:1_18:1) levels	EMS	fWIQrO	pC45f8		rs158633	0.123345	0.152272	0.417925	-0.175109	0.421798	1.13127	0.839365	1.5247	GCST90277327
Phosphatidylcholine (O-16:1_18:1) levels	EMS	fWIQrO	pC45f8		rs17231506	-0.309517	0.148112	0.0366395	-0.599816	-0.0192188	0.733801	0.548913	0.980965	GCST90277327
Phosphatidylcholine (O-16:1_18:1) levels	EMS	fWIQrO	pC45f8		rs1800588	0.139268	0.162946	0.392723	-0.180106	0.458643	1.14943	0.835182	1.58193	GCST90277327
Phosphatidylcholine (O-16:1_18:1) levels	EMS	fWIQrO	pC45f8		rs3012735	-0.0303028	0.164844	0.854149	-0.353396	0.29279	0.970152	0.702299	1.34016	GCST90277327
Phosphatidylcholine (O-16:1_18:1) levels	EMS	fWIQrO	pC45f8		rs34040476	-0.217145	0.163285	0.183566	-0.537184	0.102893	0.804813	0.584392	1.10837	GCST90277327
Phosphatidylcholine (O-16:1_18:1) levels	EMS	fWIQrO	pC45f8		rs35293298	-0.328893	0.166023	0.047591	-0.654299	-0.00348687	0.71972	0.519806	0.996519	GCST90277327
Phosphatidylcholine (O-16:1_18:1) levels	EMS	fWIQrO	pC45f8		rs60426605	-0.0114256	0.17177	0.946966	-0.348095	0.325243	0.988639	0.706032	1.38437	GCST90277327
Phosphatidylcholine (O-16:1_18:1) levels	EMS	fWIQrO	pC45f8		rs62087966	0.0130296	0.153955	0.932554	-0.288723	0.314782	1.01311	0.74922	1.36996	GCST90277327
Phosphatidylcholine (O-16:1_18:1) levels	EMS	fWIQrO	pC45f8		rs6672758	-0.100354	0.119506	0.401055	-0.334585	0.133878	0.904518	0.715635	1.14325	GCST90277327
Phosphatidylcholine (O-16:1_18:1) levels	EMS	fWIQrO	pC45f8		rs7190500	0.0812257	0.162224	0.616582	-0.236733	0.399185	1.08462	0.789202	1.49061	GCST90277327
Phosphatidylcholine (O-16:1_18:1) levels	EMS	fWIQrO	pC45f8		rs73162481	-0.206522	0.152019	0.174295	-0.504478	0.0914344	0.813408	0.603821	1.09574	GCST90277327
Phosphatidylcholine (O-16:1_18:1) levels	EMS	fWIQrO	pC45f8		rs74629446	-0.0636042	0.175571	0.71715	-0.407724	0.280515	0.938376	0.665163	1.32381	GCST90277327
Phosphatidylcholine (O-16:1_18:1) levels	EMS	fWIQrO	pC45f8		rs7677028	-0.181517	0.155065	0.241765	-0.485446	0.122411	0.834004	0.615423	1.13022	GCST90277327
Phosphatidylcholine (O-16:1_18:1) levels	EMS	fWIQrO	pC45f8		rs964184	-0.297719	0.114634	0.00940072	-0.522401	-0.0730364	0.74251	0.593095	0.929567	GCST90277327
Phosphatidylcholine (O-16:1_18:1) levels	EMS	fWIQrO	pC45f8		All - Inverse variance weighted	-0.0968299	0.030594	0.00155087	-0.156794	-0.0368656	0.90771	0.85488	0.963806	GCST90277327
Phosphatidylcholine (O-16:1_18:1) levels	EMS	fWIQrO	pC45f8		All - MR Egger	-0.120012	0.0753405	0.124828	-0.267679	0.0276554	0.88691	0.765153	1.02804	GCST90277327
Phosphatidylcholine (O-16:1_18:2) levels	EMS	cet09v	xK1Af3		rs1077834	0.155319	0.142515	0.275781	-0.12401	0.434649	1.16803	0.883371	1.54442	GCST90277328
Phosphatidylcholine (O-16:1_18:2) levels	EMS	cet09v	xK1Af3		rs10859677	-0.191251	0.158166	0.226594	-0.501257	0.118755	0.825925	0.605769	1.12609	GCST90277328
Phosphatidylcholine (O-16:1_18:2) levels	EMS	cet09v	xK1Af3		rs114517755	0.0872136	0.142776	0.541304	-0.192627	0.367054	1.09113	0.824789	1.44348	GCST90277328
Phosphatidylcholine (O-16:1_18:2) levels	EMS	cet09v	xK1Af3		rs117002628	-0.0783679	0.156745	0.617095	-0.385587	0.228852	0.924624	0.680051	1.25716	GCST90277328
Phosphatidylcholine (O-16:1_18:2) levels	EMS	cet09v	xK1Af3		rs11918522	0.048382	0.155892	0.756291	-0.257167	0.353931	1.04957	0.773239	1.42466	GCST90277328
Phosphatidylcholine (O-16:1_18:2) levels	EMS	cet09v	xK1Af3		rs12426108	-0.219969	0.155937	0.158352	-0.525605	0.0856662	0.802543	0.591198	1.08944	GCST90277328
Phosphatidylcholine (O-16:1_18:2) levels	EMS	cet09v	xK1Af3		rs13403377	-0.459287	0.153537	0.00277715	-0.760219	-0.158355	0.631734	0.467564	0.853546	GCST90277328
Phosphatidylcholine (O-16:1_18:2) levels	EMS	cet09v	xK1Af3		rs138542536	-0.26598	0.164123	0.1051	-0.58766	0.0557005	0.766455	0.555626	1.05728	GCST90277328
Phosphatidylcholine (O-16:1_18:2) levels	EMS	cet09v	xK1Af3		rs139013784	0.0148517	0.167324	0.929273	-0.313104	0.342807	1.01496	0.731174	1.4089	GCST90277328
Phosphatidylcholine (O-16:1_18:2) levels	EMS	cet09v	xK1Af3		rs143533648	-0.0349759	0.155888	0.822473	-0.340517	0.270565	0.965629	0.711403	1.3107	GCST90277328
Phosphatidylcholine (O-16:1_18:2) levels	EMS	cet09v	xK1Af3		rs1532085	0.0461252	0.109461	0.673475	-0.168419	0.260669	1.04721	0.845	1.2978	GCST90277328
Phosphatidylcholine (O-16:1_18:2) levels	EMS	cet09v	xK1Af3		rs17194174	-0.0556858	0.160746	0.729026	-0.370747	0.259376	0.945836	0.690218	1.29612	GCST90277328
Phosphatidylcholine (O-16:1_18:2) levels	EMS	cet09v	xK1Af3		rs17231506	-0.227416	0.108824	0.0366395	-0.440712	-0.0141209	0.796589	0.643578	0.985978	GCST90277328
Phosphatidylcholine (O-16:1_18:2) levels	EMS	cet09v	xK1Af3		rs180360	-0.195263	0.155708	0.209831	-0.500451	0.109925	0.822618	0.606257	1.11619	GCST90277328
Phosphatidylcholine (O-16:1_18:2) levels	EMS	cet09v	xK1Af3		rs186412131	0.0578615	0.162431	0.721674	-0.260503	0.376226	1.05957	0.770664	1.45678	GCST90277328
Phosphatidylcholine (O-16:1_18:2) levels	EMS	cet09v	xK1Af3		rs2670896	-0.219901	0.160119	0.169639	-0.533733	0.0939312	0.802598	0.586412	1.09848	GCST90277328
Phosphatidylcholine (O-16:1_18:2) levels	EMS	cet09v	xK1Af3		rs2977197	0.0466251	0.16131	0.77255	-0.269542	0.362792	1.04773	0.763729	1.43734	GCST90277328
Phosphatidylcholine (O-16:1_18:2) levels	EMS	cet09v	xK1Af3		rs4237708	-0.0291354	0.156399	0.852219	-0.335678	0.277407	0.971285	0.714853	1.3197	GCST90277328
Phosphatidylcholine (O-16:1_18:2) levels	EMS	cet09v	xK1Af3		rs61999264	-0.0634449	0.148877	0.669993	-0.355243	0.228354	0.938526	0.701003	1.25653	GCST90277328
Phosphatidylcholine (O-16:1_18:2) levels	EMS	cet09v	xK1Af3		rs62087966	0.0126837	0.149868	0.932554	-0.281057	0.306424	1.01276	0.754986	1.35856	GCST90277328
Phosphatidylcholine (O-16:1_18:2) levels	EMS	cet09v	xK1Af3		rs627108	-0.103142	0.148069	0.486067	-0.393358	0.187074	0.901999	0.674787	1.20572	GCST90277328
Phosphatidylcholine (O-16:1_18:2) levels	EMS	cet09v	xK1Af3		rs76103105	-0.0915651	0.158949	0.564571	-0.403105	0.219975	0.912502	0.668242	1.24605	GCST90277328
Phosphatidylcholine (O-16:1_18:2) levels	EMS	cet09v	xK1Af3		rs77099066	-0.0898996	0.150151	0.549355	-0.384196	0.204397	0.914023	0.680998	1.22678	GCST90277328
Phosphatidylcholine (O-16:1_18:2) levels	EMS	cet09v	xK1Af3		rs77172221	0.252643	0.164493	0.124566	-0.0697638	0.57505	1.28742	0.932614	1.77722	GCST90277328
Phosphatidylcholine (O-16:1_18:2) levels	EMS	cet09v	xK1Af3		rs9666651	0.0238512	0.170923	0.889021	-0.311158	0.358861	1.02414	0.732598	1.4317	GCST90277328
Phosphatidylcholine (O-16:1_18:2) levels	EMS	cet09v	xK1Af3		All - Inverse variance weighted	-0.064776	0.0302586	0.0322946	-0.124083	-0.00546912	0.937277	0.883307	0.994546	GCST90277328
Phosphatidylcholine (O-16:1_18:2) levels	EMS	cet09v	xK1Af3		All - MR Egger	-0.0164558	0.0653876	0.803534	-0.144615	0.111704	0.983679	0.865355	1.11818	GCST90277328
Phosphatidylcholine (O-18:2_16:0) levels	EMS	VIZc7V	2WtvS4		rs10768424	0.0469697	0.16076	0.770154	-0.26812	0.362059	1.04809	0.764816	1.43628	GCST90277341
Phosphatidylcholine (O-18:2_16:0) levels	EMS	VIZc7V	2WtvS4		rs10775658	-0.0628799	0.165886	0.704647	-0.388017	0.262257	0.939056	0.678401	1.29986	GCST90277341
Phosphatidylcholine (O-18:2_16:0) levels	EMS	VIZc7V	2WtvS4		rs113016188	-0.0124132	0.152569	0.935154	-0.311448	0.286622	0.987663	0.732385	1.33192	GCST90277341
Phosphatidylcholine (O-18:2_16:0) levels	EMS	VIZc7V	2WtvS4		rs114061227	-0.25365	0.149616	0.0900105	-0.546897	0.039597	0.775963	0.578743	1.04039	GCST90277341
Phosphatidylcholine (O-18:2_16:0) levels	EMS	VIZc7V	2WtvS4		rs11572749	-0.401108	0.16411	0.0145199	-0.722764	-0.0794517	0.669578	0.485409	0.923623	GCST90277341
Phosphatidylcholine (O-18:2_16:0) levels	EMS	VIZc7V	2WtvS4		rs11936543	0.0150564	0.165859	0.927669	-0.310027	0.34014	1.01517	0.733427	1.40514	GCST90277341
Phosphatidylcholine (O-18:2_16:0) levels	EMS	VIZc7V	2WtvS4		rs12123955	0.0867644	0.159163	0.585664	-0.225195	0.398724	1.09064	0.79836	1.48992	GCST90277341
Phosphatidylcholine (O-18:2_16:0) levels	EMS	VIZc7V	2WtvS4		rs142235374	-0.0394301	0.124148	0.750784	-0.28276	0.2039	0.961337	0.753701	1.22618	GCST90277341
Phosphatidylcholine (O-18:2_16:0) levels	EMS	VIZc7V	2WtvS4		rs146468726	-0.277771	0.1846	0.132397	-0.639587	0.0840454	0.75747	0.52751	1.08768	GCST90277341
Phosphatidylcholine (O-18:2_16:0) levels	EMS	VIZc7V	2WtvS4		rs149389892	-0.0438398	0.173173	0.800148	-0.383259	0.29558	0.957107	0.681636	1.34391	GCST90277341
Phosphatidylcholine (O-18:2_16:0) levels	EMS	VIZc7V	2WtvS4		rs149897686	-0.347319	0.163937	0.0341234	-0.668635	-0.0260021	0.70658	0.512407	0.974333	GCST90277341
Phosphatidylcholine (O-18:2_16:0) levels	EMS	VIZc7V	2WtvS4		rs173539	-0.236398	0.127229	0.0631613	-0.485766	0.0129704	0.789466	0.615226	1.01305	GCST90277341
Phosphatidylcholine (O-18:2_16:0) levels	EMS	VIZc7V	2WtvS4		rs174566	-0.0382636	0.0858037	0.655638	-0.206439	0.129912	0.962459	0.813476	1.13873	GCST90277341
Phosphatidylcholine (O-18:2_16:0) levels	EMS	VIZc7V	2WtvS4		rs185625951	0.00227128	0.165534	0.989053	-0.322176	0.326718	1.00227	0.724571	1.38641	GCST90277341
Phosphatidylcholine (O-18:2_16:0) levels	EMS	VIZc7V	2WtvS4		rs188033349	-0.034333	0.132749	0.795921	-0.294522	0.225856	0.96625	0.744888	1.2534	GCST90277341
Phosphatidylcholine (O-18:2_16:0) levels	EMS	VIZc7V	2WtvS4		rs34446132	0.207508	0.168734	0.218776	-0.123211	0.538227	1.23061	0.884077	1.71297	GCST90277341
Phosphatidylcholine (O-18:2_16:0) levels	EMS	VIZc7V	2WtvS4		rs55904113	0.20441	0.165706	0.217361	-0.120373	0.529193	1.2268	0.88659	1.69756	GCST90277341
Phosphatidylcholine (O-18:2_16:0) levels	EMS	VIZc7V	2WtvS4		rs7091107	-0.0585806	0.157518	0.709968	-0.367316	0.250154	0.943102	0.692591	1.28422	GCST90277341
Phosphatidylcholine (O-18:2_16:0) levels	EMS	VIZc7V	2WtvS4		rs73263508	0.0504975	0.168342	0.764201	-0.279454	0.380449	1.05179	0.756197	1.46294	GCST90277341
Phosphatidylcholine (O-18:2_16:0) levels	EMS	VIZc7V	2WtvS4		rs7563526	-0.187095	0.141232	0.18526	-0.463909	0.0897201	0.829365	0.628821	1.09387	GCST90277341
Phosphatidylcholine (O-18:2_16:0) levels	EMS	VIZc7V	2WtvS4		rs75957793	-0.286048	0.164159	0.0814204	-0.607801	0.0357041	0.751226	0.544547	1.03635	GCST90277341
Phosphatidylcholine (O-18:2_16:0) levels	EMS	VIZc7V	2WtvS4		rs76437425	-0.0251644	0.155417	0.871373	-0.329782	0.279453	0.97515	0.719081	1.32241	GCST90277341
Phosphatidylcholine (O-18:2_16:0) levels	EMS	VIZc7V	2WtvS4		rs7677028	-0.182302	0.155736	0.241765	-0.487545	0.12294	0.833349	0.614132	1.13082	GCST90277341
Phosphatidylcholine (O-18:2_16:0) levels	EMS	VIZc7V	2WtvS4		rs77219173	-0.623753	0.159621	9.32e-05	-0.93661	-0.310896	0.535929	0.391954	0.73279	GCST90277341
Phosphatidylcholine (O-18:2_16:0) levels	EMS	VIZc7V	2WtvS4		rs7870035	-0.048167	0.161155	0.765027	-0.364031	0.267697	0.952975	0.69487	1.30695	GCST90277341
Phosphatidylcholine (O-18:2_16:0) levels	EMS	VIZc7V	2WtvS4		rs9341454	-0.142856	0.161975	0.377796	-0.460328	0.174615	0.866879	0.631077	1.19079	GCST90277341
Phosphatidylcholine (O-18:2_16:0) levels	EMS	VIZc7V	2WtvS4		All - Inverse variance weighted	-0.099813	0.0341873	0.00350487	-0.16682	-0.0328059	0.905007	0.846352	0.967726	GCST90277341
Phosphatidylcholine (O-18:2_16:0) levels	EMS	VIZc7V	2WtvS4		All - MR Egger	-0.143285	0.0688157	0.0481613	-0.278163	-0.00840579	0.866507	0.757173	0.991629	GCST90277341
Phosphatidylcholine (O-18:2_18:2) levels	EMS	9eFPDT	h2uKkc		rs113370662	0.0180869	0.169876	0.915209	-0.31487	0.351044	1.01825	0.729883	1.42055	GCST90277343
Phosphatidylcholine (O-18:2_18:2) levels	EMS	9eFPDT	h2uKkc		rs114401161	-0.184322	0.168429	0.273796	-0.514442	0.145798	0.831668	0.597834	1.15696	GCST90277343
Phosphatidylcholine (O-18:2_18:2) levels	EMS	9eFPDT	h2uKkc		rs114930909	0.0458173	0.163078	0.778746	-0.273816	0.36545	1.04688	0.760472	1.44116	GCST90277343
Phosphatidylcholine (O-18:2_18:2) levels	EMS	9eFPDT	h2uKkc		rs12922657	-0.49218	0.166445	0.00310635	-0.818413	-0.165948	0.611292	0.441131	0.84709	GCST90277343
Phosphatidylcholine (O-18:2_18:2) levels	EMS	9eFPDT	h2uKkc		rs140484966	-0.195323	0.156534	0.212103	-0.502129	0.111483	0.822569	0.605241	1.11793	GCST90277343
Phosphatidylcholine (O-18:2_18:2) levels	EMS	9eFPDT	h2uKkc		rs149058290	0.0699374	0.165715	0.673	-0.254864	0.394739	1.07244	0.775022	1.484	GCST90277343
Phosphatidylcholine (O-18:2_18:2) levels	EMS	9eFPDT	h2uKkc		rs150046733	-0.167574	0.162242	0.301667	-0.485567	0.15042	0.845714	0.615348	1.16232	GCST90277343
Phosphatidylcholine (O-18:2_18:2) levels	EMS	9eFPDT	h2uKkc		rs1601934	-0.250158	0.150075	0.0955367	-0.544304	0.0439887	0.778678	0.580245	1.04497	GCST90277343
Phosphatidylcholine (O-18:2_18:2) levels	EMS	9eFPDT	h2uKkc		rs17231506	-0.249392	0.11934	0.0366395	-0.483299	-0.0154854	0.779274	0.616746	0.984634	GCST90277343
Phosphatidylcholine (O-18:2_18:2) levels	EMS	9eFPDT	h2uKkc		rs174574	-0.0372604	0.0815632	0.647794	-0.197124	0.122603	0.963425	0.821089	1.13044	GCST90277343
Phosphatidylcholine (O-18:2_18:2) levels	EMS	9eFPDT	h2uKkc		rs1800588	0.119732	0.140088	0.392723	-0.154841	0.394305	1.12719	0.856552	1.48335	GCST90277343
Phosphatidylcholine (O-18:2_18:2) levels	EMS	9eFPDT	h2uKkc		rs191784724	-0.37473	0.16813	0.0258266	-0.704265	-0.0451948	0.687475	0.494472	0.955811	GCST90277343
Phosphatidylcholine (O-18:2_18:2) levels	EMS	9eFPDT	h2uKkc		rs35874447	-0.00593832	0.146299	0.967623	-0.292685	0.280808	0.994079	0.746257	1.3242	GCST90277343
Phosphatidylcholine (O-18:2_18:2) levels	EMS	9eFPDT	h2uKkc		rs375094094	0.124057	0.160286	0.438947	-0.190103	0.438217	1.13208	0.826874	1.54994	GCST90277343
Phosphatidylcholine (O-18:2_18:2) levels	EMS	9eFPDT	h2uKkc		rs61448283	-0.645611	0.153156	2.49e-05	-0.945797	-0.345425	0.524342	0.38837	0.70792	GCST90277343
Phosphatidylcholine (O-18:2_18:2) levels	EMS	9eFPDT	h2uKkc		rs7677028	-0.183721	0.156948	0.241765	-0.491338	0.123897	0.832168	0.611807	1.1319	GCST90277343
Phosphatidylcholine (O-18:2_18:2) levels	EMS	9eFPDT	h2uKkc		rs784655	0.0360114	0.155397	0.816742	-0.268568	0.34059	1.03667	0.764474	1.40578	GCST90277343
Phosphatidylcholine (O-18:2_18:2) levels	EMS	9eFPDT	h2uKkc		rs9366277	0.112539	0.166892	0.500106	-0.214569	0.439647	1.11912	0.806889	1.55216	GCST90277343
Phosphatidylcholine (O-18:2_18:2) levels	EMS	9eFPDT	h2uKkc		All - Inverse variance weighted	-0.11676	0.0486561	0.0164091	-0.212126	-0.0213935	0.889799	0.808863	0.978834	GCST90277343
Phosphatidylcholine (O-18:2_18:2) levels	EMS	9eFPDT	h2uKkc		All - MR Egger	-0.110723	0.120709	0.372621	-0.347313	0.125867	0.895187	0.706584	1.13413	GCST90277343
Phosphatidylethanolamine (O-18:2_18:1) levels	EMS	ohU2Fy	CzLryr		rs11174276	-0.041225	0.160935	0.797827	-0.356657	0.274207	0.959613	0.700013	1.31549	GCST90277355
Phosphatidylethanolamine (O-18:2_18:1) levels	EMS	ohU2Fy	CzLryr		rs112243303	0.118539	0.147944	0.422994	-0.171432	0.40851	1.12585	0.842457	1.50457	GCST90277355
Phosphatidylethanolamine (O-18:2_18:1) levels	EMS	ohU2Fy	CzLryr		rs112779958	0.0295215	0.16793	0.860454	-0.299622	0.358665	1.02996	0.741099	1.43142	GCST90277355
Phosphatidylethanolamine (O-18:2_18:1) levels	EMS	ohU2Fy	CzLryr		rs116075306	-0.152596	0.142564	0.284453	-0.432021	0.126829	0.858477	0.649196	1.13522	GCST90277355
Phosphatidylethanolamine (O-18:2_18:1) levels	EMS	ohU2Fy	CzLryr		rs116140603	-0.301808	0.160677	0.0603335	-0.616735	0.0131196	0.73948	0.539704	1.01321	GCST90277355
Phosphatidylethanolamine (O-18:2_18:1) levels	EMS	ohU2Fy	CzLryr		rs117049823	-0.080799	0.146591	0.581506	-0.368118	0.20652	0.922379	0.692036	1.22939	GCST90277355
Phosphatidylethanolamine (O-18:2_18:1) levels	EMS	ohU2Fy	CzLryr		rs12496575	-0.015325	0.151299	0.919321	-0.311872	0.281222	0.984792	0.732076	1.32475	GCST90277355
Phosphatidylethanolamine (O-18:2_18:1) levels	EMS	ohU2Fy	CzLryr		rs13257713	-0.249248	0.14951	0.0954954	-0.542289	0.0437922	0.779387	0.581416	1.04477	GCST90277355
Phosphatidylethanolamine (O-18:2_18:1) levels	EMS	ohU2Fy	CzLryr		rs140484398	-0.225209	0.144995	0.120372	-0.509399	0.0589819	0.79835	0.600857	1.06076	GCST90277355
Phosphatidylethanolamine (O-18:2_18:1) levels	EMS	ohU2Fy	CzLryr		rs148727465	-0.122885	0.154657	0.426867	-0.426013	0.180243	0.884365	0.653108	1.19751	GCST90277355
Phosphatidylethanolamine (O-18:2_18:1) levels	EMS	ohU2Fy	CzLryr		rs150046733	-0.162495	0.157325	0.301667	-0.470852	0.145861	0.85002	0.62447	1.15704	GCST90277355
Phosphatidylethanolamine (O-18:2_18:1) levels	EMS	ohU2Fy	CzLryr		rs17368528	-0.435602	0.146807	0.00300549	-0.723343	-0.14786	0.646875	0.485128	0.862552	GCST90277355
Phosphatidylethanolamine (O-18:2_18:1) levels	EMS	ohU2Fy	CzLryr		rs1800588	0.129813	0.151883	0.392723	-0.167878	0.427504	1.13862	0.845457	1.53343	GCST90277355
Phosphatidylethanolamine (O-18:2_18:1) levels	EMS	ohU2Fy	CzLryr		rs192913427	-0.00479669	0.142763	0.973197	-0.284612	0.275018	0.995215	0.752306	1.31655	GCST90277355
Phosphatidylethanolamine (O-18:2_18:1) levels	EMS	ohU2Fy	CzLryr		rs2271489	0.0128965	0.132706	0.922583	-0.247208	0.273001	1.01298	0.780978	1.3139	GCST90277355
Phosphatidylethanolamine (O-18:2_18:1) levels	EMS	ohU2Fy	CzLryr		rs28606541	-0.0960232	0.149683	0.52119	-0.389401	0.197355	0.908443	0.677462	1.21818	GCST90277355
Phosphatidylethanolamine (O-18:2_18:1) levels	EMS	ohU2Fy	CzLryr		rs35253870	-0.29725	0.147225	0.0434848	-0.58581	-0.0086897	0.742858	0.556655	0.991348	GCST90277355
Phosphatidylethanolamine (O-18:2_18:1) levels	EMS	ohU2Fy	CzLryr		rs3752651	-0.0549028	0.157728	0.727776	-0.36405	0.254244	0.946577	0.694857	1.28949	GCST90277355
Phosphatidylethanolamine (O-18:2_18:1) levels	EMS	ohU2Fy	CzLryr		rs4674246	0.0109114	0.160978	0.945959	-0.304606	0.326429	1.01097	0.737414	1.38601	GCST90277355
Phosphatidylethanolamine (O-18:2_18:1) levels	EMS	ohU2Fy	CzLryr		rs6749797	-0.0671014	0.151705	0.658261	-0.364443	0.23024	0.9351	0.694583	1.2589	GCST90277355
Phosphatidylethanolamine (O-18:2_18:1) levels	EMS	ohU2Fy	CzLryr		rs79878108	-0.0645553	0.147184	0.660949	-0.353036	0.223925	0.937484	0.702552	1.25098	GCST90277355
Phosphatidylethanolamine (O-18:2_18:1) levels	EMS	ohU2Fy	CzLryr		rs8108277	0.157156	0.149721	0.293877	-0.136298	0.45061	1.17018	0.872583	1.56927	GCST90277355
Phosphatidylethanolamine (O-18:2_18:1) levels	EMS	ohU2Fy	CzLryr		All - Inverse variance weighted	-0.0875486	0.0320783	0.00634856	-0.150422	-0.0246751	0.916174	0.860345	0.975627	GCST90277355
Phosphatidylethanolamine (O-18:2_18:1) levels	EMS	ohU2Fy	CzLryr		All - MR Egger	-0.173718	0.0698643	0.0218537	-0.310652	-0.0367839	0.840534	0.732969	0.963884	GCST90277355
Phosphatidylinositol (16:0_18:1) levels	EMS	0x1HCL	sd0ccf		rs10490343	0.0423181	0.163698	0.79601	-0.27853	0.363166	1.04323	0.756896	1.43787	GCST90277358
Phosphatidylinositol (16:0_18:1) levels	EMS	0x1HCL	sd0ccf		rs11208007	0.0456507	0.16881	0.786832	-0.285216	0.376518	1.04671	0.751852	1.4572	GCST90277358
Phosphatidylinositol (16:0_18:1) levels	EMS	0x1HCL	sd0ccf		rs11704468	0.219468	0.162306	0.176316	-0.0986523	0.537589	1.24541	0.906058	1.71187	GCST90277358
Phosphatidylinositol (16:0_18:1) levels	EMS	0x1HCL	sd0ccf		rs117226992	0.24425	0.142424	0.0863539	-0.0349005	0.5234	1.27666	0.965701	1.68776	GCST90277358
Phosphatidylinositol (16:0_18:1) levels	EMS	0x1HCL	sd0ccf		rs13113877	0.11073	0.166423	0.505827	-0.21546	0.436919	1.11709	0.80617	1.54793	GCST90277358
Phosphatidylinositol (16:0_18:1) levels	EMS	0x1HCL	sd0ccf		rs1471435	-0.00251936	0.165493	0.987854	-0.326886	0.321847	0.997484	0.721166	1.37967	GCST90277358
Phosphatidylinositol (16:0_18:1) levels	EMS	0x1HCL	sd0ccf		rs1540037	0.299862	0.147968	0.0427098	0.00984528	0.589879	1.34967	1.00989	1.80377	GCST90277358
Phosphatidylinositol (16:0_18:1) levels	EMS	0x1HCL	sd0ccf		rs174556	-0.150851	0.128703	0.241162	-0.40311	0.101407	0.859975	0.668239	1.10673	GCST90277358
Phosphatidylinositol (16:0_18:1) levels	EMS	0x1HCL	sd0ccf		rs1918704	0.0497151	0.169285	0.769005	-0.282084	0.381514	1.05097	0.75421	1.4645	GCST90277358
Phosphatidylinositol (16:0_18:1) levels	EMS	0x1HCL	sd0ccf		rs3103985	0.0224586	0.161095	0.889125	-0.293289	0.338206	1.02271	0.745807	1.40243	GCST90277358
Phosphatidylinositol (16:0_18:1) levels	EMS	0x1HCL	sd0ccf		rs641738	-0.0278248	0.109656	0.799691	-0.24275	0.1871	0.972559	0.784467	1.20575	GCST90277358
Phosphatidylinositol (16:0_18:1) levels	EMS	0x1HCL	sd0ccf		rs6507838	0.123852	0.167017	0.458357	-0.203501	0.451205	1.13185	0.81587	1.5702	GCST90277358
Phosphatidylinositol (16:0_18:1) levels	EMS	0x1HCL	sd0ccf		rs75678679	-0.00343039	0.161816	0.983087	-0.320589	0.313728	0.996575	0.725721	1.36852	GCST90277358
Phosphatidylinositol (16:0_18:1) levels	EMS	0x1HCL	sd0ccf		rs76902173	-0.0936648	0.142191	0.510071	-0.372359	0.185029	0.910588	0.689107	1.20325	GCST90277358
Phosphatidylinositol (16:0_18:1) levels	EMS	0x1HCL	sd0ccf		rs79107687	-0.0787834	0.162524	0.627854	-0.39733	0.239763	0.92424	0.672112	1.27095	GCST90277358
Phosphatidylinositol (16:0_18:1) levels	EMS	0x1HCL	sd0ccf		rs80310784	0.0761189	0.149385	0.610368	-0.216676	0.368914	1.07909	0.805191	1.44616	GCST90277358
Phosphatidylinositol (16:0_18:1) levels	EMS	0x1HCL	sd0ccf		rs9564991	0.28128	0.155052	0.0696621	-0.0226218	0.585181	1.32482	0.977632	1.79532	GCST90277358
Phosphatidylinositol (16:0_18:1) levels	EMS	0x1HCL	sd0ccf		rs964184	0.371389	0.143	0.00940072	0.0911091	0.651669	1.44975	1.09539	1.91874	GCST90277358
Phosphatidylinositol (16:0_18:1) levels	EMS	0x1HCL	sd0ccf		All - Inverse variance weighted	0.0787034	0.0361795	0.0296034	0.00779149	0.149615	1.08188	1.00782	1.16139	GCST90277358
Phosphatidylinositol (16:0_18:1) levels	EMS	0x1HCL	sd0ccf		All - MR Egger	0.10523	0.101531	0.315415	-0.0937719	0.304231	1.11097	0.91049	1.35558	GCST90277358
Sphingomyelin (d32:1) levels	EMS	BGukoN	MaXWhS		rs10192465	0.127024	0.161884	0.43265	-0.190267	0.444316	1.13544	0.826738	1.55942	GCST90277368
Sphingomyelin (d32:1) levels	EMS	BGukoN	MaXWhS		rs10468017	-0.0978259	0.158184	0.536291	-0.407866	0.212214	0.906807	0.665068	1.23641	GCST90277368
Sphingomyelin (d32:1) levels	EMS	BGukoN	MaXWhS		rs10717199	0.0767647	0.166993	0.64574	-0.250541	0.404071	1.07979	0.778379	1.49791	GCST90277368
Sphingomyelin (d32:1) levels	EMS	BGukoN	MaXWhS		rs10968815	-0.0435171	0.163802	0.790494	-0.364569	0.277535	0.957416	0.694496	1.31987	GCST90277368
Sphingomyelin (d32:1) levels	EMS	BGukoN	MaXWhS		rs10975312	-0.0919656	0.139284	0.509076	-0.364961	0.18103	0.912136	0.694223	1.19845	GCST90277368
Sphingomyelin (d32:1) levels	EMS	BGukoN	MaXWhS		rs11591147	-0.0302755	0.143103	0.832447	-0.310757	0.250206	0.970178	0.732892	1.28429	GCST90277368
Sphingomyelin (d32:1) levels	EMS	BGukoN	MaXWhS		rs117510063	0.0409765	0.157916	0.795263	-0.268539	0.350492	1.04183	0.764496	1.41977	GCST90277368
Sphingomyelin (d32:1) levels	EMS	BGukoN	MaXWhS		rs118068660	-0.157793	0.134335	0.240146	-0.42109	0.105504	0.854026	0.656331	1.11127	GCST90277368
Sphingomyelin (d32:1) levels	EMS	BGukoN	MaXWhS		rs1218344	0.232464	0.168439	0.167553	-0.0976764	0.562605	1.26171	0.906942	1.75524	GCST90277368
Sphingomyelin (d32:1) levels	EMS	BGukoN	MaXWhS		rs12192157	-0.321718	0.158275	0.0420881	-0.631937	-0.0114983	0.724903	0.531561	0.988568	GCST90277368
Sphingomyelin (d32:1) levels	EMS	BGukoN	MaXWhS		rs12622488	-0.0179562	0.168277	0.915022	-0.347779	0.311866	0.982204	0.706255	1.36597	GCST90277368
Sphingomyelin (d32:1) levels	EMS	BGukoN	MaXWhS		rs138440819	0.215064	0.146092	0.140989	-0.0712755	0.501403	1.23994	0.931205	1.65104	GCST90277368
Sphingomyelin (d32:1) levels	EMS	BGukoN	MaXWhS		rs16851199	-0.33499	0.161876	0.038506	-0.652267	-0.0177136	0.715345	0.520864	0.982442	GCST90277368
Sphingomyelin (d32:1) levels	EMS	BGukoN	MaXWhS		rs217184	0.0561859	0.159971	0.725419	-0.257357	0.369729	1.05779	0.773092	1.44734	GCST90277368
Sphingomyelin (d32:1) levels	EMS	BGukoN	MaXWhS		rs2553631	-0.0456888	0.165584	0.782606	-0.370234	0.278857	0.955339	0.690573	1.32162	GCST90277368
Sphingomyelin (d32:1) levels	EMS	BGukoN	MaXWhS		rs2604631	-0.205436	0.159834	0.198685	-0.51871	0.107838	0.814293	0.595288	1.11387	GCST90277368
Sphingomyelin (d32:1) levels	EMS	BGukoN	MaXWhS		rs3026120	-0.0171991	0.135381	0.898907	-0.282546	0.248148	0.982948	0.753862	1.28165	GCST90277368
Sphingomyelin (d32:1) levels	EMS	BGukoN	MaXWhS		rs364585	0.146085	0.119402	0.221149	-0.0879419	0.380113	1.15729	0.915814	1.46245	GCST90277368
Sphingomyelin (d32:1) levels	EMS	BGukoN	MaXWhS		rs3741111	0.121363	0.153388	0.428819	-0.179278	0.422004	1.12903	0.835874	1.52501	GCST90277368
Sphingomyelin (d32:1) levels	EMS	BGukoN	MaXWhS		rs58001441	-0.105905	0.167524	0.52727	-0.434253	0.222443	0.89951	0.647748	1.24912	GCST90277368
Sphingomyelin (d32:1) levels	EMS	BGukoN	MaXWhS		rs61927425	-0.174224	0.182905	0.340822	-0.532717	0.184269	0.840108	0.587008	1.20234	GCST90277368
Sphingomyelin (d32:1) levels	EMS	BGukoN	MaXWhS		rs61977690	-0.0750732	0.165579	0.650263	-0.399608	0.249462	0.927676	0.670583	1.28333	GCST90277368
Sphingomyelin (d32:1) levels	EMS	BGukoN	MaXWhS		rs6444176	-0.162829	0.153443	0.288612	-0.463578	0.137919	0.849736	0.629029	1.14788	GCST90277368
Sphingomyelin (d32:1) levels	EMS	BGukoN	MaXWhS		rs7157785	-0.0761914	0.0358232	0.0334308	-0.146405	-0.00597786	0.926639	0.863808	0.99404	GCST90277368
Sphingomyelin (d32:1) levels	EMS	BGukoN	MaXWhS		rs7247433	0.146446	0.159951	0.359895	-0.167059	0.459951	1.15771	0.84615	1.584	GCST90277368
Sphingomyelin (d32:1) levels	EMS	BGukoN	MaXWhS		rs72649550	-0.221328	0.164906	0.179549	-0.544545	0.101888	0.801454	0.580106	1.10726	GCST90277368
Sphingomyelin (d32:1) levels	EMS	BGukoN	MaXWhS		rs75418091	0.0307882	0.135406	0.820131	-0.234608	0.296185	1.03127	0.79088	1.34472	GCST90277368
Sphingomyelin (d32:1) levels	EMS	BGukoN	MaXWhS		rs75679663	0.0123741	0.147519	0.933151	-0.276762	0.30151	1.01245	0.758235	1.3519	GCST90277368
Sphingomyelin (d32:1) levels	EMS	BGukoN	MaXWhS		rs76596580	0.107894	0.167679	0.519929	-0.220758	0.436546	1.11393	0.801911	1.54735	GCST90277368
Sphingomyelin (d32:1) levels	EMS	BGukoN	MaXWhS		rs8017356	-0.152867	0.15881	0.335762	-0.464135	0.158402	0.858244	0.628679	1.17164	GCST90277368
Sphingomyelin (d32:1) levels	EMS	BGukoN	MaXWhS		All - Inverse variance weighted	-0.0463467	0.0223617	0.03821	-0.0901757	-0.00251781	0.954711	0.913771	0.997485	GCST90277368
Sphingomyelin (d32:1) levels	EMS	BGukoN	MaXWhS		All - MR Egger	-0.0743767	0.0382487	0.0619362	-0.149344	0.000590707	0.928322	0.861273	1.00059	GCST90277368
Sphingomyelin (d36:2) levels	EMS	EQbaw5	ob0E1Z		rs10650176	-0.0512345	0.142894	0.719932	-0.331306	0.228837	0.950056	0.717985	1.25714	GCST90277373
Sphingomyelin (d36:2) levels	EMS	EQbaw5	ob0E1Z		rs117546336	-0.195432	0.160011	0.221949	-0.509054	0.11819	0.822479	0.601064	1.12546	GCST90277373
Sphingomyelin (d36:2) levels	EMS	EQbaw5	ob0E1Z		rs12207488	-0.262621	0.169219	0.120673	-0.594291	0.0690489	0.769033	0.551954	1.07149	GCST90277373
Sphingomyelin (d36:2) levels	EMS	EQbaw5	ob0E1Z		rs12464353	-0.276026	0.164051	0.092461	-0.597566	0.0455149	0.758794	0.550149	1.04657	GCST90277373
Sphingomyelin (d36:2) levels	EMS	EQbaw5	ob0E1Z		rs13005731	0.0604863	0.159693	0.704862	-0.252513	0.373485	1.06235	0.776846	1.45279	GCST90277373
Sphingomyelin (d36:2) levels	EMS	EQbaw5	ob0E1Z		rs1452773	-0.148166	0.16667	0.374015	-0.47484	0.178508	0.862288	0.621984	1.19543	GCST90277373
Sphingomyelin (d36:2) levels	EMS	EQbaw5	ob0E1Z		rs146253188	0.163021	0.162279	0.315105	-0.155047	0.481089	1.17706	0.856375	1.61783	GCST90277373
Sphingomyelin (d36:2) levels	EMS	EQbaw5	ob0E1Z		rs146465816	-0.218016	0.161308	0.176518	-0.534179	0.0981472	0.804113	0.58615	1.10313	GCST90277373
Sphingomyelin (d36:2) levels	EMS	EQbaw5	ob0E1Z		rs148860058	0.0919635	0.148848	0.536685	-0.199779	0.383706	1.09632	0.818911	1.46771	GCST90277373
Sphingomyelin (d36:2) levels	EMS	EQbaw5	ob0E1Z		rs17276940	-0.162785	0.144493	0.259912	-0.445991	0.12042	0.849774	0.640189	1.12797	GCST90277373
Sphingomyelin (d36:2) levels	EMS	EQbaw5	ob0E1Z		rs174544	0.0843783	0.072032	0.241438	-0.0568044	0.225561	1.08804	0.944779	1.25303	GCST90277373
Sphingomyelin (d36:2) levels	EMS	EQbaw5	ob0E1Z		rs182695896	-0.0978483	0.129883	0.451235	-0.352419	0.156722	0.906786	0.702986	1.16967	GCST90277373
Sphingomyelin (d36:2) levels	EMS	EQbaw5	ob0E1Z		rs313950	-0.0981586	0.167887	0.558768	-0.427216	0.230899	0.906505	0.652322	1.25973	GCST90277373
Sphingomyelin (d36:2) levels	EMS	EQbaw5	ob0E1Z		rs581080	-0.12393	0.166425	0.456477	-0.450123	0.202263	0.883442	0.63755	1.22417	GCST90277373
Sphingomyelin (d36:2) levels	EMS	EQbaw5	ob0E1Z		rs6444176	-0.167468	0.157814	0.288612	-0.476783	0.141848	0.845804	0.620777	1.1524	GCST90277373
Sphingomyelin (d36:2) levels	EMS	EQbaw5	ob0E1Z		rs68137603	0.0606007	0.165456	0.714168	-0.263694	0.384895	1.06247	0.768209	1.46946	GCST90277373
Sphingomyelin (d36:2) levels	EMS	EQbaw5	ob0E1Z		rs7247304	-0.0901033	0.139559	0.518521	-0.36364	0.183433	0.913837	0.695142	1.20133	GCST90277373
Sphingomyelin (d36:2) levels	EMS	EQbaw5	ob0E1Z		rs7253584	0.00395873	0.0742374	0.957473	-0.141547	0.149464	1.00397	0.868015	1.16121	GCST90277373
Sphingomyelin (d36:2) levels	EMS	EQbaw5	ob0E1Z		rs72879665	-0.025344	0.173164	0.883638	-0.364745	0.314056	0.974974	0.694374	1.36897	GCST90277373
Sphingomyelin (d36:2) levels	EMS	EQbaw5	ob0E1Z		rs7700432	-0.61344	0.165009	0.000201107	-0.936858	-0.290023	0.541485	0.391857	0.748246	GCST90277373
Sphingomyelin (d36:2) levels	EMS	EQbaw5	ob0E1Z		rs77645768	-0.281545	0.160085	0.0786239	-0.595311	0.0322207	0.754617	0.551391	1.03275	GCST90277373
Sphingomyelin (d36:2) levels	EMS	EQbaw5	ob0E1Z		rs78999781	-0.0178485	0.145327	0.902252	-0.302689	0.266992	0.98231	0.738829	1.30603	GCST90277373
Sphingomyelin (d36:2) levels	EMS	EQbaw5	ob0E1Z		rs7920200	-0.151226	0.168126	0.368395	-0.480753	0.1783	0.859653	0.618318	1.19518	GCST90277373
Sphingomyelin (d36:2) levels	EMS	EQbaw5	ob0E1Z		rs9738226	-0.313781	0.126111	0.0128413	-0.560958	-0.0666043	0.730679	0.570662	0.935565	GCST90277373
Sphingomyelin (d36:2) levels	EMS	EQbaw5	ob0E1Z		All - Inverse variance weighted	-0.0809005	0.0329558	0.0140955	-0.145494	-0.0163072	0.922285	0.864595	0.983825	GCST90277373
Sphingomyelin (d36:2) levels	EMS	EQbaw5	ob0E1Z		All - MR Egger	0.0733149	0.0681959	0.293996	-0.0603491	0.206979	1.07607	0.941436	1.22996	GCST90277373
Sphingomyelin (d38:1) levels	EMS	McvBQY	9dBXO3		rs114483871	-0.0857925	0.125954	0.495783	-0.332663	0.161078	0.917785	0.717012	1.17478	GCST90277374
Sphingomyelin (d38:1) levels	EMS	McvBQY	9dBXO3		rs11591147	-0.0234835	0.110999	0.832447	-0.241041	0.194074	0.97679	0.785809	1.21419	GCST90277374
Sphingomyelin (d38:1) levels	EMS	McvBQY	9dBXO3		rs117146578	-0.158189	0.158446	0.318096	-0.468743	0.152365	0.853688	0.625788	1.16459	GCST90277374
Sphingomyelin (d38:1) levels	EMS	McvBQY	9dBXO3		rs117643293	-0.0244891	0.105603	0.816618	-0.231471	0.182493	0.975808	0.793366	1.20021	GCST90277374
Sphingomyelin (d38:1) levels	EMS	McvBQY	9dBXO3		rs118070067	-0.126603	0.175543	0.470781	-0.470669	0.217462	0.881083	0.624585	1.24292	GCST90277374
Sphingomyelin (d38:1) levels	EMS	McvBQY	9dBXO3		rs12462619	-0.0516434	0.150377	0.731277	-0.346381	0.243095	0.949667	0.707243	1.27519	GCST90277374
Sphingomyelin (d38:1) levels	EMS	McvBQY	9dBXO3		rs12480916	-0.439992	0.163655	0.00717673	-0.760756	-0.119228	0.644042	0.467313	0.887606	GCST90277374
Sphingomyelin (d38:1) levels	EMS	McvBQY	9dBXO3		rs12675806	0.409296	0.164496	0.0128398	0.0868841	0.731708	1.50576	1.09077	2.07863	GCST90277374
Sphingomyelin (d38:1) levels	EMS	McvBQY	9dBXO3		rs13258507	0.00212705	0.158028	0.989261	-0.307608	0.311862	1.00213	0.735204	1.36597	GCST90277374
Sphingomyelin (d38:1) levels	EMS	McvBQY	9dBXO3		rs144440646	0.0306197	0.153541	0.841932	-0.270321	0.33156	1.03109	0.763135	1.39314	GCST90277374
Sphingomyelin (d38:1) levels	EMS	McvBQY	9dBXO3		rs1452773	-0.146151	0.164403	0.374015	-0.468381	0.176079	0.864027	0.626015	1.19253	GCST90277374
Sphingomyelin (d38:1) levels	EMS	McvBQY	9dBXO3		rs146127446	-0.215424	0.168378	0.200752	-0.545445	0.114596	0.806199	0.579584	1.12142	GCST90277374
Sphingomyelin (d38:1) levels	EMS	McvBQY	9dBXO3		rs147426822	-0.25621	0.148809	0.0851161	-0.547876	0.0354548	0.773979	0.578177	1.03609	GCST90277374
Sphingomyelin (d38:1) levels	EMS	McvBQY	9dBXO3		rs182695896	-0.0800855	0.106305	0.451235	-0.288443	0.128272	0.923037	0.74943	1.13686	GCST90277374
Sphingomyelin (d38:1) levels	EMS	McvBQY	9dBXO3		rs186039163	0.222497	0.218506	0.308551	-0.205774	0.650769	1.24919	0.814017	1.91701	GCST90277374
Sphingomyelin (d38:1) levels	EMS	McvBQY	9dBXO3		rs188346987	-0.248777	0.170117	0.143636	-0.582207	0.0846529	0.779754	0.558664	1.08834	GCST90277374
Sphingomyelin (d38:1) levels	EMS	McvBQY	9dBXO3		rs200949196	-0.262271	0.17581	0.135754	-0.606858	0.0823157	0.769302	0.545061	1.0858	GCST90277374
Sphingomyelin (d38:1) levels	EMS	McvBQY	9dBXO3		rs2867985	-0.553112	0.164706	0.00078456	-0.875936	-0.230289	0.575157	0.416472	0.794304	GCST90277374
Sphingomyelin (d38:1) levels	EMS	McvBQY	9dBXO3		rs364585	0.0976815	0.0798392	0.221149	-0.0588034	0.254166	1.10261	0.942892	1.28939	GCST90277374
Sphingomyelin (d38:1) levels	EMS	McvBQY	9dBXO3		rs374071816	-0.0816808	0.135183	0.545696	-0.34664	0.183279	0.921566	0.70706	1.20115	GCST90277374
Sphingomyelin (d38:1) levels	EMS	McvBQY	9dBXO3		rs3741111	0.114524	0.144745	0.428819	-0.169176	0.398224	1.12134	0.844361	1.48918	GCST90277374
Sphingomyelin (d38:1) levels	EMS	McvBQY	9dBXO3		rs715119	-0.0311609	0.158854	0.844485	-0.342516	0.280194	0.96932	0.709982	1.32339	GCST90277374
Sphingomyelin (d38:1) levels	EMS	McvBQY	9dBXO3		rs7157785	-0.105754	0.0497229	0.0334308	-0.203211	-0.00829731	0.899646	0.816106	0.991737	GCST90277374
Sphingomyelin (d38:1) levels	EMS	McvBQY	9dBXO3		rs7172051	-0.230825	0.168651	0.171108	-0.561381	0.0997316	0.793879	0.570421	1.10487	GCST90277374
Sphingomyelin (d38:1) levels	EMS	McvBQY	9dBXO3		rs7247433	0.137627	0.150319	0.359895	-0.156998	0.432253	1.14755	0.854705	1.54072	GCST90277374
Sphingomyelin (d38:1) levels	EMS	McvBQY	9dBXO3		rs7248003	-0.0460046	0.129268	0.721925	-0.299369	0.20736	0.955038	0.741286	1.23043	GCST90277374
Sphingomyelin (d38:1) levels	EMS	McvBQY	9dBXO3		rs7258249	0.00989347	0.059349	0.867606	-0.106431	0.126218	1.00994	0.899037	1.13453	GCST90277374
Sphingomyelin (d38:1) levels	EMS	McvBQY	9dBXO3		rs73073606	-0.00946769	0.152542	0.95051	-0.308451	0.289516	0.990577	0.734584	1.33578	GCST90277374
Sphingomyelin (d38:1) levels	EMS	McvBQY	9dBXO3		rs73193962	-0.0154634	0.174838	0.929523	-0.358145	0.327218	0.984656	0.698972	1.3871	GCST90277374
Sphingomyelin (d38:1) levels	EMS	McvBQY	9dBXO3		rs7412	0.166012	0.159032	0.296534	-0.14569	0.477714	1.18059	0.864426	1.61238	GCST90277374
Sphingomyelin (d38:1) levels	EMS	McvBQY	9dBXO3		rs7478167	0.102508	0.159582	0.520643	-0.210273	0.415289	1.10795	0.810363	1.51481	GCST90277374
Sphingomyelin (d38:1) levels	EMS	McvBQY	9dBXO3		rs75679663	0.00668067	0.0796442	0.933151	-0.149422	0.162783	1.0067	0.861206	1.17678	GCST90277374
Sphingomyelin (d38:1) levels	EMS	McvBQY	9dBXO3		rs75740927	-0.32602	0.161817	0.0439311	-0.64318	-0.00885907	0.721791	0.525618	0.99118	GCST90277374
Sphingomyelin (d38:1) levels	EMS	McvBQY	9dBXO3		rs76174849	0.138646	0.158192	0.380788	-0.171409	0.448702	1.14872	0.842477	1.56628	GCST90277374
Sphingomyelin (d38:1) levels	EMS	McvBQY	9dBXO3		rs76596580	0.105856	0.164513	0.519929	-0.216588	0.428301	1.11166	0.805261	1.53465	GCST90277374
Sphingomyelin (d38:1) levels	EMS	McvBQY	9dBXO3		rs77645768	-0.224912	0.127884	0.0786239	-0.475564	0.0257395	0.798586	0.621534	1.02607	GCST90277374
Sphingomyelin (d38:1) levels	EMS	McvBQY	9dBXO3		rs79231873	-0.0808362	0.152507	0.596077	-0.379749	0.218077	0.922345	0.684033	1.24368	GCST90277374
Sphingomyelin (d38:1) levels	EMS	McvBQY	9dBXO3		rs7970512	-0.09102	0.155142	0.557413	-0.395098	0.213058	0.912999	0.673614	1.23746	GCST90277374
Sphingomyelin (d38:1) levels	EMS	McvBQY	9dBXO3		All - Inverse variance weighted	-0.0510507	0.0235527	0.0301961	-0.0972141	-0.00488738	0.95023	0.907362	0.995125	GCST90277374
Sphingomyelin (d38:1) levels	EMS	McvBQY	9dBXO3		All - MR Egger	-0.0430834	0.0459765	0.354964	-0.133197	0.0470305	0.957831	0.875292	1.04815	GCST90277374
Sphingomyelin (d38:2) levels	EMS	o1CQYi	ctTX2t		rs10206976	-0.0558018	0.156873	0.722055	-0.363273	0.251669	0.945727	0.695397	1.28617	GCST90277375
Sphingomyelin (d38:2) levels	EMS	o1CQYi	ctTX2t		rs10405061	-0.00443696	0.143559	0.975344	-0.285813	0.276939	0.995573	0.751403	1.31909	GCST90277375
Sphingomyelin (d38:2) levels	EMS	o1CQYi	ctTX2t		rs113118892	-0.00256024	0.147539	0.986155	-0.291737	0.286617	0.997443	0.746965	1.33191	GCST90277375
Sphingomyelin (d38:2) levels	EMS	o1CQYi	ctTX2t		rs114483871	-0.104545	0.153486	0.495783	-0.405378	0.196287	0.900734	0.666725	1.21688	GCST90277375
Sphingomyelin (d38:2) levels	EMS	o1CQYi	ctTX2t		rs114717988	-0.262755	0.151329	0.082507	-0.55936	0.033849	0.76893	0.571575	1.03443	GCST90277375
Sphingomyelin (d38:2) levels	EMS	o1CQYi	ctTX2t		rs11591147	-0.0323092	0.152716	0.832447	-0.331632	0.267013	0.968207	0.717752	1.30606	GCST90277375
Sphingomyelin (d38:2) levels	EMS	o1CQYi	ctTX2t		rs116411822	0.360736	0.159573	0.0237818	0.0479733	0.673499	1.43438	1.04914	1.96109	GCST90277375
Sphingomyelin (d38:2) levels	EMS	o1CQYi	ctTX2t		rs1169306	-0.215785	0.108074	0.0458633	-0.427609	-0.00396078	0.805909	0.652066	0.996047	GCST90277375
Sphingomyelin (d38:2) levels	EMS	o1CQYi	ctTX2t		rs12462619	-0.0380645	0.110837	0.731277	-0.255305	0.179176	0.962651	0.77468	1.19623	GCST90277375
Sphingomyelin (d38:2) levels	EMS	o1CQYi	ctTX2t		rs139150589	0.202074	0.144247	0.161248	-0.0806506	0.484798	1.22394	0.922516	1.62385	GCST90277375
Sphingomyelin (d38:2) levels	EMS	o1CQYi	ctTX2t		rs142118024	-0.0127244	0.147448	0.93123	-0.301723	0.276274	0.987356	0.739543	1.31821	GCST90277375
Sphingomyelin (d38:2) levels	EMS	o1CQYi	ctTX2t		rs142551539	0.0138846	0.143116	0.922714	-0.266623	0.294393	1.01398	0.765961	1.34231	GCST90277375
Sphingomyelin (d38:2) levels	EMS	o1CQYi	ctTX2t		rs146723536	-0.108061	0.176197	0.53968	-0.453406	0.237284	0.897573	0.63546	1.2678	GCST90277375
Sphingomyelin (d38:2) levels	EMS	o1CQYi	ctTX2t		rs148683988	-0.00664242	0.157712	0.966405	-0.315757	0.302472	0.99338	0.729236	1.3532	GCST90277375
Sphingomyelin (d38:2) levels	EMS	o1CQYi	ctTX2t		rs17276940	-0.145034	0.128736	0.259912	-0.397357	0.107289	0.864993	0.672094	1.11326	GCST90277375
Sphingomyelin (d38:2) levels	EMS	o1CQYi	ctTX2t		rs174556	0.104219	0.0889177	0.241162	-0.0700594	0.278498	1.10984	0.932338	1.32114	GCST90277375
Sphingomyelin (d38:2) levels	EMS	o1CQYi	ctTX2t		rs182695896	-0.0910939	0.120917	0.451235	-0.328092	0.145904	0.912932	0.720297	1.15709	GCST90277375
Sphingomyelin (d38:2) levels	EMS	o1CQYi	ctTX2t		rs2336171	0.00392837	0.0492326	0.936403	-0.0925676	0.100424	1.00394	0.911588	1.10564	GCST90277375
Sphingomyelin (d38:2) levels	EMS	o1CQYi	ctTX2t		rs250507	-0.262755	0.13852	0.0578447	-0.534255	0.00874438	0.76893	0.586106	1.00878	GCST90277375
Sphingomyelin (d38:2) levels	EMS	o1CQYi	ctTX2t		rs3936109	-0.06153	0.160009	0.700577	-0.375147	0.252087	0.940325	0.687188	1.28671	GCST90277375
Sphingomyelin (d38:2) levels	EMS	o1CQYi	ctTX2t		rs4804319	0.00707386	0.15707	0.964078	-0.300783	0.314931	1.0071	0.740239	1.37016	GCST90277375
Sphingomyelin (d38:2) levels	EMS	o1CQYi	ctTX2t		rs581080	-0.116144	0.155969	0.456477	-0.421843	0.189555	0.890347	0.655837	1.20871	GCST90277375
Sphingomyelin (d38:2) levels	EMS	o1CQYi	ctTX2t		rs61751862	0.128918	0.149192	0.38753	-0.163499	0.421334	1.1376	0.849168	1.52399	GCST90277375
Sphingomyelin (d38:2) levels	EMS	o1CQYi	ctTX2t		rs657315	0.00421266	0.167613	0.979949	-0.324309	0.332735	1.00422	0.723027	1.39478	GCST90277375
Sphingomyelin (d38:2) levels	EMS	o1CQYi	ctTX2t		rs672959	-0.368277	0.154145	0.016887	-0.670402	-0.0661527	0.691925	0.511503	0.935988	GCST90277375
Sphingomyelin (d38:2) levels	EMS	o1CQYi	ctTX2t		rs7248003	-0.0331693	0.093202	0.721925	-0.215845	0.149507	0.967375	0.80586	1.16126	GCST90277375
Sphingomyelin (d38:2) levels	EMS	o1CQYi	ctTX2t		rs72794954	-0.262387	0.152685	0.0857076	-0.56165	0.0368752	0.769213	0.570267	1.03756	GCST90277375
Sphingomyelin (d38:2) levels	EMS	o1CQYi	ctTX2t		rs72839716	-0.184799	0.160684	0.25011	-0.499739	0.130141	0.831271	0.606689	1.13899	GCST90277375
Sphingomyelin (d38:2) levels	EMS	o1CQYi	ctTX2t		rs75038600	-0.00185112	0.132875	0.988885	-0.262286	0.258583	0.998151	0.769291	1.29509	GCST90277375
Sphingomyelin (d38:2) levels	EMS	o1CQYi	ctTX2t		rs75098294	-0.176803	0.143136	0.21675	-0.457349	0.103742	0.837944	0.632959	1.10931	GCST90277375
Sphingomyelin (d38:2) levels	EMS	o1CQYi	ctTX2t		rs77645768	-0.254608	0.144769	0.0786239	-0.538355	0.029138	0.77522	0.583708	1.02957	GCST90277375
Sphingomyelin (d38:2) levels	EMS	o1CQYi	ctTX2t		All - Inverse variance weighted	-0.0473702	0.023719	0.0458094	-0.0938594	-0.000881051	0.953734	0.910411	0.999119	GCST90277375
Sphingomyelin (d38:2) levels	EMS	o1CQYi	ctTX2t		All - MR Egger	-0.0219812	0.0503004	0.665349	-0.12057	0.0766076	0.978259	0.886415	1.07962	GCST90277375
Triacylglycerol (46:2) levels	EMS	j1v6h2	JZ7NLo		rs10502551	0.140965	0.124438	0.257291	-0.102933	0.384863	1.15138	0.902188	1.46941	GCST90277380
Triacylglycerol (46:2) levels	EMS	j1v6h2	JZ7NLo		rs11613792	0.0244587	0.147985	0.868725	-0.265592	0.31451	1.02476	0.766752	1.36959	GCST90277380
Triacylglycerol (46:2) levels	EMS	j1v6h2	JZ7NLo		rs116923150	0.14592	0.107868	0.17613	-0.065501	0.357341	1.1571	0.936598	1.42952	GCST90277380
Triacylglycerol (46:2) levels	EMS	j1v6h2	JZ7NLo		rs117529982	0.145453	0.144529	0.314227	-0.137824	0.428731	1.15656	0.871252	1.53531	GCST90277380
Triacylglycerol (46:2) levels	EMS	j1v6h2	JZ7NLo		rs117591451	0.0192017	0.142459	0.89278	-0.260018	0.298421	1.01939	0.771038	1.34773	GCST90277380
Triacylglycerol (46:2) levels	EMS	j1v6h2	JZ7NLo		rs12225049	0.164781	0.143513	0.250887	-0.116504	0.446067	1.17913	0.890026	1.56216	GCST90277380
Triacylglycerol (46:2) levels	EMS	j1v6h2	JZ7NLo		rs12301917	-0.112414	0.147143	0.444882	-0.400814	0.175987	0.893675	0.669775	1.19242	GCST90277380
Triacylglycerol (46:2) levels	EMS	j1v6h2	JZ7NLo		rs1260326	0.125509	0.115602	0.277612	-0.101071	0.352088	1.13373	0.903869	1.42203	GCST90277380
Triacylglycerol (46:2) levels	EMS	j1v6h2	JZ7NLo		rs140796055	-0.194901	0.152184	0.200302	-0.493183	0.10338	0.822916	0.61068	1.10891	GCST90277380
Triacylglycerol (46:2) levels	EMS	j1v6h2	JZ7NLo		rs141935215	0.195475	0.14048	0.164081	-0.0798661	0.470816	1.21589	0.92324	1.6013	GCST90277380
Triacylglycerol (46:2) levels	EMS	j1v6h2	JZ7NLo		rs17189819	-0.0607001	0.144398	0.674218	-0.343721	0.222321	0.941105	0.709127	1.24897	GCST90277380
Triacylglycerol (46:2) levels	EMS	j1v6h2	JZ7NLo		rs191616475	-0.13656	0.123242	0.267836	-0.378115	0.104995	0.872354	0.685152	1.11071	GCST90277380
Triacylglycerol (46:2) levels	EMS	j1v6h2	JZ7NLo		rs2018873	-0.0542643	0.139843	0.697988	-0.328356	0.219827	0.947182	0.720107	1.24586	GCST90277380
Triacylglycerol (46:2) levels	EMS	j1v6h2	JZ7NLo		rs2084594	0.334758	0.137101	0.0146191	0.066039	0.603477	1.3976	1.06827	1.82846	GCST90277380
Triacylglycerol (46:2) levels	EMS	j1v6h2	JZ7NLo		rs35305910	0.0933417	0.137737	0.497974	-0.176623	0.363306	1.09784	0.838096	1.43808	GCST90277380
Triacylglycerol (46:2) levels	EMS	j1v6h2	JZ7NLo		rs6474079	0.0451562	0.139757	0.746615	-0.228767	0.319079	1.04619	0.795514	1.37586	GCST90277380
Triacylglycerol (46:2) levels	EMS	j1v6h2	JZ7NLo		rs6502975	-0.00710206	0.142626	0.960286	-0.286649	0.272445	0.992923	0.750775	1.31317	GCST90277380
Triacylglycerol (46:2) levels	EMS	j1v6h2	JZ7NLo		rs73226143	-0.108611	0.139555	0.436413	-0.38214	0.164917	0.897079	0.6824	1.1793	GCST90277380
Triacylglycerol (46:2) levels	EMS	j1v6h2	JZ7NLo		rs7323268	0.211818	0.141547	0.134536	-0.0656142	0.489251	1.23592	0.936492	1.63109	GCST90277380
Triacylglycerol (46:2) levels	EMS	j1v6h2	JZ7NLo		rs778957	-0.0357564	0.13131	0.785388	-0.293124	0.221611	0.964875	0.74593	1.24809	GCST90277380
Triacylglycerol (46:2) levels	EMS	j1v6h2	JZ7NLo		rs78056622	0.04888	0.135172	0.717642	-0.216058	0.313818	1.05009	0.805688	1.36864	GCST90277380
Triacylglycerol (46:2) levels	EMS	j1v6h2	JZ7NLo		rs79152531	0.328771	0.142219	0.0207929	0.0500218	0.60752	1.38926	1.05129	1.83587	GCST90277380
Triacylglycerol (46:2) levels	EMS	j1v6h2	JZ7NLo		rs9796793	0.0630821	0.132515	0.634047	-0.196647	0.322811	1.06511	0.82148	1.381	GCST90277380
Triacylglycerol (46:2) levels	EMS	j1v6h2	JZ7NLo		All - Inverse variance weighted	0.0639415	0.0285776	0.0252555	0.00792948	0.119954	1.06603	1.00796	1.12744	GCST90277380
Triacylglycerol (46:2) levels	EMS	j1v6h2	JZ7NLo		All - MR Egger	0.065896	0.0696864	0.355103	-0.0706893	0.202481	1.06812	0.931751	1.22444	GCST90277380
Triacylglycerol (49:2) levels	EMS	DLd266	5TsKVJ		rs10468471	-0.173968	0.159409	0.275129	-0.48641	0.138474	0.840324	0.61483	1.14852	GCST90277386
Triacylglycerol (49:2) levels	EMS	DLd266	5TsKVJ		rs10502551	0.162293	0.143265	0.257291	-0.118506	0.443093	1.17621	0.888246	1.55752	GCST90277386
Triacylglycerol (49:2) levels	EMS	DLd266	5TsKVJ		rs10861498	0.104051	0.148554	0.483664	-0.187116	0.395217	1.10966	0.829348	1.48471	GCST90277386
Triacylglycerol (49:2) levels	EMS	DLd266	5TsKVJ		rs113777805	-0.0520368	0.166728	0.75496	-0.378823	0.27475	0.949294	0.684667	1.3162	GCST90277386
Triacylglycerol (49:2) levels	EMS	DLd266	5TsKVJ		rs117730598	0.22296	0.133357	0.0945439	-0.0384201	0.484341	1.24977	0.962309	1.6231	GCST90277386
Triacylglycerol (49:2) levels	EMS	DLd266	5TsKVJ		rs1260326	0.11861	0.109248	0.277612	-0.0955155	0.332736	1.12593	0.908904	1.39478	GCST90277386
Triacylglycerol (49:2) levels	EMS	DLd266	5TsKVJ		rs140283718	0.0994464	0.137922	0.470888	-0.17088	0.369773	1.10456	0.842922	1.44741	GCST90277386
Triacylglycerol (49:2) levels	EMS	DLd266	5TsKVJ		rs143838492	-0.0763713	0.144741	0.597747	-0.360063	0.20732	0.926472	0.697632	1.23038	GCST90277386
Triacylglycerol (49:2) levels	EMS	DLd266	5TsKVJ		rs1810258	-0.000185654	0.149429	0.999009	-0.293067	0.292695	0.999814	0.745972	1.34003	GCST90277386
Triacylglycerol (49:2) levels	EMS	DLd266	5TsKVJ		rs187429064	0.170292	0.13063	0.192361	-0.0857418	0.426326	1.18565	0.917831	1.53162	GCST90277386
Triacylglycerol (49:2) levels	EMS	DLd266	5TsKVJ		rs2736863	0.131754	0.165656	0.42641	-0.192931	0.45644	1.14083	0.824539	1.57844	GCST90277386
Triacylglycerol (49:2) levels	EMS	DLd266	5TsKVJ		rs4937417	-0.138783	0.147421	0.346498	-0.427728	0.150162	0.870417	0.651989	1.16202	GCST90277386
Triacylglycerol (49:2) levels	EMS	DLd266	5TsKVJ		rs6846577	0.125236	0.150971	0.406799	-0.170667	0.42114	1.13342	0.843102	1.5237	GCST90277386
Triacylglycerol (49:2) levels	EMS	DLd266	5TsKVJ		rs76411296	0.132077	0.138992	0.341986	-0.140348	0.404503	1.1412	0.869056	1.49856	GCST90277386
Triacylglycerol (49:2) levels	EMS	DLd266	5TsKVJ		rs964184	0.29527	0.113691	0.00940072	0.0724357	0.518105	1.34349	1.07512	1.67884	GCST90277386
Triacylglycerol (49:2) levels	EMS	DLd266	5TsKVJ		All - Inverse variance weighted	0.0930656	0.0360721	0.00988035	0.0223643	0.163767	1.09753	1.02262	1.17794	GCST90277386
Triacylglycerol (49:2) levels	EMS	DLd266	5TsKVJ		All - MR Egger	0.137713	0.0834875	0.122986	-0.0259228	0.301348	1.14765	0.97441	1.35168	GCST90277386
Triacylglycerol (51:4) levels	EMS	6G1aWR	J8pKzX		rs112421492	0.0979255	0.22781	0.6673	-0.348582	0.544433	1.10288	0.705688	1.72363	GCST90277395
Triacylglycerol (51:4) levels	EMS	6G1aWR	J8pKzX		rs116923150	0.126743	0.0936919	0.17613	-0.0568929	0.310379	1.13513	0.944695	1.36394	GCST90277395
Triacylglycerol (51:4) levels	EMS	6G1aWR	J8pKzX		rs11782705	0.0854981	0.129461	0.508987	-0.168246	0.339242	1.08926	0.845146	1.40388	GCST90277395
Triacylglycerol (51:4) levels	EMS	6G1aWR	J8pKzX		rs1260326	0.105861	0.0975045	0.277612	-0.0852484	0.296969	1.11167	0.918284	1.34577	GCST90277395
Triacylglycerol (51:4) levels	EMS	6G1aWR	J8pKzX		rs149992851	-0.00414927	0.130795	0.974693	-0.260508	0.252209	0.995859	0.77066	1.28687	GCST90277395
Triacylglycerol (51:4) levels	EMS	6G1aWR	J8pKzX		rs17514333	-0.297287	0.139901	0.0335878	-0.571493	-0.0230817	0.742831	0.564682	0.977183	GCST90277395
Triacylglycerol (51:4) levels	EMS	6G1aWR	J8pKzX		rs182295482	0.0298775	0.126248	0.812923	-0.217568	0.277323	1.03033	0.804473	1.31959	GCST90277395
Triacylglycerol (51:4) levels	EMS	6G1aWR	J8pKzX		rs2151252	-0.219528	0.142259	0.122792	-0.498355	0.0592991	0.802898	0.607529	1.06109	GCST90277395
Triacylglycerol (51:4) levels	EMS	6G1aWR	J8pKzX		rs2853923	0.0247911	0.131046	0.849952	-0.232058	0.28164	1.0251	0.7929	1.3253	GCST90277395
Triacylglycerol (51:4) levels	EMS	6G1aWR	J8pKzX		rs438811	-0.106711	0.128704	0.407037	-0.35897	0.145548	0.898786	0.698396	1.15667	GCST90277395
Triacylglycerol (51:4) levels	EMS	6G1aWR	J8pKzX		rs4709886	0.206422	0.141277	0.143982	-0.0704795	0.483324	1.22927	0.931947	1.62146	GCST90277395
Triacylglycerol (51:4) levels	EMS	6G1aWR	J8pKzX		rs62002515	-0.0737314	0.137321	0.591318	-0.34288	0.195418	0.928921	0.709723	1.21582	GCST90277395
Triacylglycerol (51:4) levels	EMS	6G1aWR	J8pKzX		rs62111901	0.293846	0.130512	0.0243552	0.0380416	0.54965	1.34158	1.03877	1.73265	GCST90277395
Triacylglycerol (51:4) levels	EMS	6G1aWR	J8pKzX		rs62291572	0.067444	0.129706	0.603082	-0.186781	0.321669	1.06977	0.829626	1.37943	GCST90277395
Triacylglycerol (51:4) levels	EMS	6G1aWR	J8pKzX		rs7112577	0.253357	0.136593	0.0636208	-0.0143658	0.52108	1.28834	0.985737	1.68385	GCST90277395
Triacylglycerol (51:4) levels	EMS	6G1aWR	J8pKzX		rs71605604	0.257171	0.138369	0.0630856	-0.0140323	0.528375	1.29327	0.986066	1.69617	GCST90277395
Triacylglycerol (51:4) levels	EMS	6G1aWR	J8pKzX		rs76308170	-0.00764987	0.1345	0.954644	-0.271271	0.255971	0.992379	0.76241	1.29172	GCST90277395
Triacylglycerol (51:4) levels	EMS	6G1aWR	J8pKzX		rs78327363	0.0446615	0.134705	0.74023	-0.219361	0.308684	1.04567	0.803032	1.36163	GCST90277395
Triacylglycerol (51:4) levels	EMS	6G1aWR	J8pKzX		rs964184	0.190076	0.073187	0.00940072	0.0466294	0.333523	1.20934	1.04773	1.39588	GCST90277395
Triacylglycerol (51:4) levels	EMS	6G1aWR	J8pKzX		rs966039	0.0892365	0.132189	0.499634	-0.169855	0.348328	1.09334	0.843787	1.4167	GCST90277395
Triacylglycerol (51:4) levels	EMS	6G1aWR	J8pKzX		All - Inverse variance weighted	0.0761451	0.0319682	0.0172233	0.0134875	0.138803	1.07912	1.01358	1.1489	GCST90277395
Triacylglycerol (51:4) levels	EMS	6G1aWR	J8pKzX		All - MR Egger	0.161487	0.0707993	0.0349503	0.0227208	0.300254	1.17526	1.02298	1.3502	GCST90277395
Triacylglycerol (52:3) levels	EMS	mS41CL	DVFMeL		rs1010313	0.143268	0.151878	0.345522	-0.154413	0.44095	1.15404	0.856918	1.55418	GCST90277397
Triacylglycerol (52:3) levels	EMS	mS41CL	DVFMeL		rs10105606	0.0819661	0.108398	0.449553	-0.130493	0.294426	1.08542	0.877662	1.34236	GCST90277397
Triacylglycerol (52:3) levels	EMS	mS41CL	DVFMeL		rs1042034	0.198027	0.128237	0.122534	-0.0533177	0.449371	1.219	0.948079	1.56733	GCST90277397
Triacylglycerol (52:3) levels	EMS	mS41CL	DVFMeL		rs116011373	-0.425173	0.16555	0.0102213	-0.74965	-0.100696	0.653657	0.472532	0.904208	GCST90277397
Triacylglycerol (52:3) levels	EMS	mS41CL	DVFMeL		rs116843064	0.290029	0.159588	0.0691628	-0.0227645	0.602822	1.33647	0.977493	1.82727	GCST90277397
Triacylglycerol (52:3) levels	EMS	mS41CL	DVFMeL		rs117950471	0.00229966	0.175468	0.989543	-0.341617	0.346217	1.0023	0.71062	1.41371	GCST90277397
Triacylglycerol (52:3) levels	EMS	mS41CL	DVFMeL		rs12365864	0.114892	0.151847	0.449272	-0.182728	0.412512	1.12175	0.832994	1.51061	GCST90277397
Triacylglycerol (52:3) levels	EMS	mS41CL	DVFMeL		rs1260326	0.104379	0.0961396	0.277612	-0.084055	0.292812	1.11002	0.919381	1.34019	GCST90277397
Triacylglycerol (52:3) levels	EMS	mS41CL	DVFMeL		rs144072769	0.160385	0.165985	0.333912	-0.164945	0.485716	1.17396	0.84794	1.62534	GCST90277397
Triacylglycerol (52:3) levels	EMS	mS41CL	DVFMeL		rs144313866	-0.172129	0.177168	0.33127	-0.519378	0.17512	0.84187	0.59489	1.19139	GCST90277397
Triacylglycerol (52:3) levels	EMS	mS41CL	DVFMeL		rs147987331	-0.180834	0.170668	0.289342	-0.515344	0.153676	0.834574	0.597295	1.16611	GCST90277397
Triacylglycerol (52:3) levels	EMS	mS41CL	DVFMeL		rs16913024	0.0643287	0.167385	0.700745	-0.263747	0.392404	1.06644	0.768168	1.48054	GCST90277397
Triacylglycerol (52:3) levels	EMS	mS41CL	DVFMeL		rs174560	-0.195163	0.167042	0.242665	-0.522565	0.132238	0.8227	0.592998	1.14138	GCST90277397
Triacylglycerol (52:3) levels	EMS	mS41CL	DVFMeL		rs187429064	0.202397	0.155257	0.192361	-0.101907	0.506701	1.22433	0.903114	1.65981	GCST90277397
Triacylglycerol (52:3) levels	EMS	mS41CL	DVFMeL		rs2352723	0.130397	0.129386	0.313543	-0.123199	0.383994	1.13928	0.884088	1.46814	GCST90277397
Triacylglycerol (52:3) levels	EMS	mS41CL	DVFMeL		rs2980888	0.358104	0.160663	0.0258199	0.0432039	0.673004	1.43061	1.04415	1.96012	GCST90277397
Triacylglycerol (52:3) levels	EMS	mS41CL	DVFMeL		rs34621709	0.0168992	0.147824	0.908984	-0.272836	0.306634	1.01704	0.761218	1.35884	GCST90277397
Triacylglycerol (52:3) levels	EMS	mS41CL	DVFMeL		rs35332062	0.116336	0.116148	0.316526	-0.111314	0.343987	1.12337	0.894658	1.41056	GCST90277397
Triacylglycerol (52:3) levels	EMS	mS41CL	DVFMeL		rs35986054	-0.356329	0.16402	0.0298202	-0.677808	-0.0348494	0.700242	0.507729	0.965751	GCST90277397
Triacylglycerol (52:3) levels	EMS	mS41CL	DVFMeL		rs55724405	0.0829657	0.170556	0.626653	-0.251324	0.417255	1.0865	0.777771	1.51779	GCST90277397
Triacylglycerol (52:3) levels	EMS	mS41CL	DVFMeL		rs57500102	0.0900508	0.140931	0.522843	-0.186175	0.366276	1.09423	0.830129	1.44235	GCST90277397
Triacylglycerol (52:3) levels	EMS	mS41CL	DVFMeL		rs61702480	-0.0654664	0.167994	0.696763	-0.394735	0.263802	0.936631	0.673858	1.30187	GCST90277397
Triacylglycerol (52:3) levels	EMS	mS41CL	DVFMeL		rs6554273	0.116442	0.168447	0.489398	-0.213714	0.446598	1.12349	0.807579	1.56299	GCST90277397
Triacylglycerol (52:3) levels	EMS	mS41CL	DVFMeL		rs72836628	-0.0561744	0.17023	0.741407	-0.389825	0.277476	0.945374	0.677175	1.3198	GCST90277397
Triacylglycerol (52:3) levels	EMS	mS41CL	DVFMeL		rs75237020	0.0437726	0.162906	0.788161	-0.275523	0.363068	1.04474	0.759175	1.43773	GCST90277397
Triacylglycerol (52:3) levels	EMS	mS41CL	DVFMeL		rs75573052	0.113441	0.158302	0.473615	-0.196831	0.423713	1.12013	0.821329	1.52762	GCST90277397
Triacylglycerol (52:3) levels	EMS	mS41CL	DVFMeL		rs76078494	-0.200661	0.16393	0.220925	-0.521963	0.120641	0.818189	0.593354	1.12822	GCST90277397
Triacylglycerol (52:3) levels	EMS	mS41CL	DVFMeL		rs79954170	0.0069042	0.128769	0.95724	-0.245483	0.259291	1.00693	0.782327	1.29601	GCST90277397
Triacylglycerol (52:3) levels	EMS	mS41CL	DVFMeL		rs964184	0.152851	0.058854	0.00940072	0.0374975	0.268205	1.16515	1.03821	1.30762	GCST90277397
Triacylglycerol (52:3) levels	EMS	mS41CL	DVFMeL		rs9997195	-0.245643	0.158723	0.121715	-0.55674	0.0654552	0.782202	0.573074	1.06764	GCST90277397
Triacylglycerol (52:3) levels	EMS	mS41CL	DVFMeL		All - Inverse variance weighted	0.0581529	0.02945	0.0483102	0.000430844	0.115875	1.05988	1.00043	1.12286	GCST90277397
Triacylglycerol (52:3) levels	EMS	mS41CL	DVFMeL		All - MR Egger	0.124376	0.0671078	0.0743944	-0.00715562	0.255907	1.13244	0.99287	1.29163	GCST90277397
Triacylglycerol (54:5) levels	EMS	H6hAbt	49xQJc		rs10105606	0.0915144	0.121025	0.449553	-0.145695	0.328724	1.09583	0.864421	1.38919	GCST90277406
Triacylglycerol (54:5) levels	EMS	H6hAbt	49xQJc		rs1042034	0.235772	0.15268	0.122534	-0.0634804	0.535025	1.26589	0.938492	1.70749	GCST90277406
Triacylglycerol (54:5) levels	EMS	H6hAbt	49xQJc		rs10773708	-0.237713	0.152532	0.119126	-0.536675	0.0612488	0.788429	0.584689	1.06316	GCST90277406
Triacylglycerol (54:5) levels	EMS	H6hAbt	49xQJc		rs115614772	-0.327058	0.17271	0.0582675	-0.665569	0.0114542	0.721042	0.513981	1.01152	GCST90277406
Triacylglycerol (54:5) levels	EMS	H6hAbt	49xQJc		rs12365864	0.114793	0.151716	0.449272	-0.182571	0.412157	1.12164	0.833126	1.51007	GCST90277406
Triacylglycerol (54:5) levels	EMS	H6hAbt	49xQJc		rs1260326	0.117259	0.108003	0.277612	-0.0944275	0.328946	1.12441	0.909894	1.3895	GCST90277406
Triacylglycerol (54:5) levels	EMS	H6hAbt	49xQJc		rs13178172	0.0442688	0.157941	0.779257	-0.265296	0.353833	1.04526	0.766979	1.42452	GCST90277406
Triacylglycerol (54:5) levels	EMS	H6hAbt	49xQJc		rs13246993	0.168206	0.152213	0.269129	-0.130132	0.466544	1.18318	0.87798	1.59447	GCST90277406
Triacylglycerol (54:5) levels	EMS	H6hAbt	49xQJc		rs137871178	-0.24795	0.18745	0.185919	-0.615352	0.119453	0.780399	0.540451	1.12688	GCST90277406
Triacylglycerol (54:5) levels	EMS	H6hAbt	49xQJc		rs139245678	0.0358553	0.168477	0.831467	-0.29436	0.366071	1.03651	0.745008	1.44206	GCST90277406
Triacylglycerol (54:5) levels	EMS	H6hAbt	49xQJc		rs144072769	0.153569	0.158931	0.333912	-0.157935	0.465074	1.16599	0.853905	1.59213	GCST90277406
Triacylglycerol (54:5) levels	EMS	H6hAbt	49xQJc		rs1456674	0.388147	0.159001	0.0146402	0.0765048	0.69979	1.47425	1.07951	2.01333	GCST90277406
Triacylglycerol (54:5) levels	EMS	H6hAbt	49xQJc		rs147151674	-0.229416	0.165847	0.166573	-0.554477	0.0956443	0.794997	0.574373	1.10037	GCST90277406
Triacylglycerol (54:5) levels	EMS	H6hAbt	49xQJc		rs17160706	0.354128	0.167874	0.0349023	0.0250954	0.68316	1.42494	1.02541	1.98012	GCST90277406
Triacylglycerol (54:5) levels	EMS	H6hAbt	49xQJc		rs17596144	-0.0401051	0.135854	0.767834	-0.306378	0.226168	0.960688	0.736108	1.25379	GCST90277406
Triacylglycerol (54:5) levels	EMS	H6hAbt	49xQJc		rs2352723	0.153079	0.151892	0.313543	-0.144629	0.450787	1.16542	0.865343	1.56955	GCST90277406
Triacylglycerol (54:5) levels	EMS	H6hAbt	49xQJc		rs351596	0.0863702	0.166369	0.603657	-0.239713	0.412453	1.09021	0.786854	1.51052	GCST90277406
Triacylglycerol (54:5) levels	EMS	H6hAbt	49xQJc		rs438811	-0.133091	0.160521	0.407037	-0.447712	0.18153	0.875385	0.639089	1.19905	GCST90277406
Triacylglycerol (54:5) levels	EMS	H6hAbt	49xQJc		rs56051325	-0.0735064	0.150331	0.624868	-0.368156	0.221143	0.92913	0.692009	1.2475	GCST90277406
Triacylglycerol (54:5) levels	EMS	H6hAbt	49xQJc		rs59017319	0.0227828	0.167431	0.891764	-0.305383	0.350948	1.02304	0.736841	1.42041	GCST90277406
Triacylglycerol (54:5) levels	EMS	H6hAbt	49xQJc		rs664178	0.128558	0.166348	0.439623	-0.197483	0.4546	1.13719	0.820794	1.57554	GCST90277406
Triacylglycerol (54:5) levels	EMS	H6hAbt	49xQJc		rs72671922	0.00110109	0.174297	0.99496	-0.340521	0.342723	1.0011	0.7114	1.40878	GCST90277406
Triacylglycerol (54:5) levels	EMS	H6hAbt	49xQJc		rs74994260	-0.0677319	0.153858	0.659776	-0.369294	0.233831	0.934511	0.691222	1.26343	GCST90277406
Triacylglycerol (54:5) levels	EMS	H6hAbt	49xQJc		rs79380657	0.250712	0.179869	0.16336	-0.101831	0.603256	1.28494	0.903182	1.82806	GCST90277406
Triacylglycerol (54:5) levels	EMS	H6hAbt	49xQJc		rs9578336	-0.0720305	0.171984	0.675346	-0.409118	0.265057	0.930503	0.664236	1.30351	GCST90277406
Triacylglycerol (54:5) levels	EMS	H6hAbt	49xQJc		rs964184	0.170632	0.0657003	0.00940072	0.0418594	0.299405	1.18605	1.04275	1.34906	GCST90277406
Triacylglycerol (54:5) levels	EMS	H6hAbt	49xQJc		All - Inverse variance weighted	0.0672723	0.0323122	0.0373475	0.00394032	0.130604	1.06959	1.00395	1.13952	GCST90277406
Triacylglycerol (54:5) levels	EMS	H6hAbt	49xQJc		All - MR Egger	0.0860977	0.0793669	0.288785	-0.0694615	0.241657	1.08991	0.932896	1.27336	GCST90277406
Triacylglycerol (54:6) levels	EMS	XXTde2	hx5BT7		rs114561185	0.246607	0.153984	0.109264	-0.0552019	0.548415	1.27968	0.946294	1.73051	GCST90277407
Triacylglycerol (54:6) levels	EMS	XXTde2	hx5BT7		rs12405870	0.0216214	0.162808	0.894349	-0.297483	0.340725	1.02186	0.742686	1.40597	GCST90277407
Triacylglycerol (54:6) levels	EMS	XXTde2	hx5BT7		rs1260326	0.127384	0.117329	0.277612	-0.102581	0.357349	1.13585	0.902505	1.42954	GCST90277407
Triacylglycerol (54:6) levels	EMS	XXTde2	hx5BT7		rs13178172	0.0437029	0.155922	0.779257	-0.261904	0.34931	1.04467	0.769585	1.41809	GCST90277407
Triacylglycerol (54:6) levels	EMS	XXTde2	hx5BT7		rs140647506	0.00976955	0.157413	0.950513	-0.298761	0.3183	1.00982	0.741737	1.37479	GCST90277407
Triacylglycerol (54:6) levels	EMS	XXTde2	hx5BT7		rs1456674	0.400209	0.163942	0.0146402	0.0788821	0.721535	1.49214	1.08208	2.05759	GCST90277407
Triacylglycerol (54:6) levels	EMS	XXTde2	hx5BT7		rs174554	0.0845396	0.129055	0.512427	-0.168409	0.337488	1.08822	0.845008	1.40142	GCST90277407
Triacylglycerol (54:6) levels	EMS	XXTde2	hx5BT7		rs17596144	-0.0474078	0.160591	0.767834	-0.362166	0.26735	0.953698	0.696167	1.3065	GCST90277407
Triacylglycerol (54:6) levels	EMS	XXTde2	hx5BT7		rs181609235	-0.167087	0.166329	0.315111	-0.493092	0.158919	0.846126	0.610735	1.17224	GCST90277407
Triacylglycerol (54:6) levels	EMS	XXTde2	hx5BT7		rs182611493	0.194072	0.147685	0.188815	-0.0953909	0.483535	1.21418	0.909018	1.6218	GCST90277407
Triacylglycerol (54:6) levels	EMS	XXTde2	hx5BT7		rs190411877	0.0665284	0.147165	0.651222	-0.221916	0.354973	1.06879	0.800983	1.42614	GCST90277407
Triacylglycerol (54:6) levels	EMS	XXTde2	hx5BT7		rs268	0.212974	0.142038	0.133765	-0.0654201	0.491369	1.23735	0.936674	1.63455	GCST90277407
Triacylglycerol (54:6) levels	EMS	XXTde2	hx5BT7		rs4057791	0.153255	0.155737	0.325083	-0.151989	0.458499	1.16562	0.858998	1.5817	GCST90277407
Triacylglycerol (54:6) levels	EMS	XXTde2	hx5BT7		rs417237	-0.055567	0.167582	0.740206	-0.384028	0.272894	0.945949	0.681112	1.31376	GCST90277407
Triacylglycerol (54:6) levels	EMS	XXTde2	hx5BT7		rs445925	-0.210111	0.154833	0.174776	-0.513584	0.0933619	0.810494	0.598347	1.09786	GCST90277407
Triacylglycerol (54:6) levels	EMS	XXTde2	hx5BT7		rs56051325	-0.0728446	0.148978	0.624868	-0.364841	0.219152	0.929745	0.694307	1.24502	GCST90277407
Triacylglycerol (54:6) levels	EMS	XXTde2	hx5BT7		rs6501273	0.1214	0.16142	0.452005	-0.194983	0.437784	1.12908	0.822849	1.54927	GCST90277407
Triacylglycerol (54:6) levels	EMS	XXTde2	hx5BT7		rs8123587	0.252708	0.166593	0.129288	-0.0738149	0.57923	1.28751	0.928844	1.78466	GCST90277407
Triacylglycerol (54:6) levels	EMS	XXTde2	hx5BT7		rs9344829	0.0548555	0.166202	0.74136	-0.2709	0.380611	1.05639	0.762693	1.46318	GCST90277407
Triacylglycerol (54:6) levels	EMS	XXTde2	hx5BT7		rs964184	0.20905	0.0804927	0.00940072	0.051284	0.366815	1.23251	1.05262	1.44313	GCST90277407
Triacylglycerol (54:6) levels	EMS	XXTde2	hx5BT7		All - Inverse variance weighted	0.0999492	0.0320034	0.00178971	0.0372225	0.162676	1.10511	1.03792	1.17666	GCST90277407
Triacylglycerol (54:6) levels	EMS	XXTde2	hx5BT7		All - MR Egger	0.187235	0.0684154	0.0135503	0.0531406	0.321329	1.20591	1.05458	1.37896	GCST90277407
Triacylglycerol (56:6) levels	EMS	m1aC6F	ZSWNrw		rs10105606	0.0814457	0.10771	0.449553	-0.129665	0.292556	1.08485	0.87839	1.33985	GCST90277412
Triacylglycerol (56:6) levels	EMS	m1aC6F	ZSWNrw		rs10739560	-0.0519472	0.158897	0.743726	-0.363386	0.259492	0.949379	0.695318	1.29627	GCST90277412
Triacylglycerol (56:6) levels	EMS	m1aC6F	ZSWNrw		rs1089588	0.111553	0.167773	0.50611	-0.217282	0.440389	1.11801	0.804703	1.55331	GCST90277412
Triacylglycerol (56:6) levels	EMS	m1aC6F	ZSWNrw		rs114971431	-0.0416032	0.161445	0.796644	-0.358036	0.274829	0.95925	0.699048	1.31631	GCST90277412
Triacylglycerol (56:6) levels	EMS	m1aC6F	ZSWNrw		rs115007623	0.0923861	0.156024	0.553766	-0.213422	0.398194	1.09679	0.807815	1.48913	GCST90277412
Triacylglycerol (56:6) levels	EMS	m1aC6F	ZSWNrw		rs1260326	0.121396	0.111814	0.277612	-0.0977591	0.340552	1.12907	0.906867	1.40572	GCST90277412
Triacylglycerol (56:6) levels	EMS	m1aC6F	ZSWNrw		rs142908175	0.28519	0.159091	0.0730338	-0.0266288	0.59701	1.33002	0.973723	1.81668	GCST90277412
Triacylglycerol (56:6) levels	EMS	m1aC6F	ZSWNrw		rs16996148	0.107514	0.146725	0.463707	-0.180067	0.395094	1.11351	0.835214	1.48452	GCST90277412
Triacylglycerol (56:6) levels	EMS	m1aC6F	ZSWNrw		rs174533	0.0304688	0.0545219	0.576274	-0.076394	0.137332	1.03094	0.926451	1.14721	GCST90277412
Triacylglycerol (56:6) levels	EMS	m1aC6F	ZSWNrw		rs17596144	-0.0468809	0.158806	0.767834	-0.358141	0.264379	0.954201	0.698975	1.30262	GCST90277412
Triacylglycerol (56:6) levels	EMS	m1aC6F	ZSWNrw		rs187032204	0.0553504	0.175537	0.752519	-0.288703	0.399404	1.05691	0.749235	1.49094	GCST90277412
Triacylglycerol (56:6) levels	EMS	m1aC6F	ZSWNrw		rs187429064	0.126344	0.0969175	0.192361	-0.0636141	0.316303	1.13467	0.938367	1.37205	GCST90277412
Triacylglycerol (56:6) levels	EMS	m1aC6F	ZSWNrw		rs187665388	0.00557974	0.14631	0.969579	-0.281187	0.292347	1.0056	0.754887	1.33957	GCST90277412
Triacylglycerol (56:6) levels	EMS	m1aC6F	ZSWNrw		rs197730	0.0357379	0.147371	0.80839	-0.253108	0.324584	1.03638	0.776384	1.38346	GCST90277412
Triacylglycerol (56:6) levels	EMS	m1aC6F	ZSWNrw		rs2954021	0.330803	0.155846	0.0337851	0.0253447	0.636261	1.39209	1.02567	1.8894	GCST90277412
Triacylglycerol (56:6) levels	EMS	m1aC6F	ZSWNrw		rs2968430	0.269668	0.164172	0.100467	-0.0521093	0.591445	1.30953	0.949225	1.8066	GCST90277412
Triacylglycerol (56:6) levels	EMS	m1aC6F	ZSWNrw		rs3096698	-0.112922	0.167133	0.499268	-0.440503	0.214659	0.89322	0.643712	1.23944	GCST90277412
Triacylglycerol (56:6) levels	EMS	m1aC6F	ZSWNrw		rs33951980	0.157439	0.144951	0.277412	-0.126666	0.441543	1.17051	0.881028	1.5551	GCST90277412
Triacylglycerol (56:6) levels	EMS	m1aC6F	ZSWNrw		rs4277987	-0.155276	0.154931	0.316237	-0.458941	0.14839	0.856179	0.631952	1.15997	GCST90277412
Triacylglycerol (56:6) levels	EMS	m1aC6F	ZSWNrw		rs445925	-0.167991	0.123795	0.174776	-0.410629	0.0746463	0.845361	0.663233	1.0775	GCST90277412
Triacylglycerol (56:6) levels	EMS	m1aC6F	ZSWNrw		rs56013388	-0.0125443	0.155781	0.935819	-0.317875	0.292786	0.987534	0.727694	1.34016	GCST90277412
Triacylglycerol (56:6) levels	EMS	m1aC6F	ZSWNrw		rs56296027	0.230036	0.158473	0.146617	-0.08057	0.540642	1.25865	0.92259	1.71711	GCST90277412
Triacylglycerol (56:6) levels	EMS	m1aC6F	ZSWNrw		rs738409	0.0529119	0.0836937	0.527251	-0.111128	0.216951	1.05434	0.894824	1.24228	GCST90277412
Triacylglycerol (56:6) levels	EMS	m1aC6F	ZSWNrw		rs7846376	0.0393572	0.1635	0.809775	-0.281103	0.359817	1.04014	0.754951	1.43307	GCST90277412
Triacylglycerol (56:6) levels	EMS	m1aC6F	ZSWNrw		rs7863337	0.191498	0.159207	0.229045	-0.120548	0.503544	1.21106	0.886435	1.65458	GCST90277412
Triacylglycerol (56:6) levels	EMS	m1aC6F	ZSWNrw		rs9578336	-0.0699963	0.167127	0.675346	-0.397565	0.257572	0.932397	0.671954	1.29379	GCST90277412
Triacylglycerol (56:6) levels	EMS	m1aC6F	ZSWNrw		rs964184	0.189392	0.0729236	0.00940072	0.0464616	0.332322	1.20851	1.04756	1.3942	GCST90277412
Triacylglycerol (56:6) levels	EMS	m1aC6F	ZSWNrw		All - Inverse variance weighted	0.0722638	0.0235211	0.00212417	0.0261625	0.118365	1.07494	1.02651	1.12566	GCST90277412
Triacylglycerol (56:6) levels	EMS	m1aC6F	ZSWNrw		All - MR Egger	0.0570846	0.054895	0.308345	-0.0505096	0.164679	1.05875	0.950745	1.17901	GCST90277412

## Sheet: Stable3
Stable3: Sensitivity analysis and MR Presso analysis in MR forward analysis
id	exposure	outcome	id.exposure	id.outcome	method	Q	Q_df	Q_pval
GCST90277241	Sterol ester (27:1/16:1) levels	EMS	c5wZUS	6vUJDU	MR Egger	26.2789	23	0.287877
GCST90277241	Sterol ester (27:1/16:1) levels	EMS	c5wZUS	6vUJDU	Inverse variance weighted	26.4388	24	0.331281
GCST90277247	Sterol ester (27:1/18:3) levels	EMS	2xsPFC	BWWBJu	MR Egger	17.5996	17	0.414513
GCST90277247	Sterol ester (27:1/18:3) levels	EMS	2xsPFC	BWWBJu	Inverse variance weighted	17.8074	18	0.468406
GCST90277259	Diacylglycerol (16:0_18:2) levels	EMS	30nlH8	lQfREF	MR Egger	26.5448	26	0.433493
GCST90277259	Diacylglycerol (16:0_18:2) levels	EMS	30nlH8	lQfREF	Inverse variance weighted	26.5475	27	0.488399
GCST90277262	Diacylglycerol (18:1_18:2) levels	EMS	5nYbWO	qw0PgD	MR Egger	44.0467	34	0.116105
GCST90277262	Diacylglycerol (18:1_18:2) levels	EMS	5nYbWO	qw0PgD	Inverse variance weighted	45.0203	35	0.119523
GCST90277274	Phosphatidylcholine (14:0_18:2) levels	EMS	hrRKR7	13PZpE	MR Egger	23.7365	24	0.476743
GCST90277274	Phosphatidylcholine (14:0_18:2) levels	EMS	hrRKR7	13PZpE	Inverse variance weighted	23.7386	25	0.534516
GCST90277327	Phosphatidylcholine (O-16:1_18:1) levels	EMS	fWIQrO	pC45f8	MR Egger	22.2591	23	0.504659
GCST90277327	Phosphatidylcholine (O-16:1_18:1) levels	EMS	fWIQrO	pC45f8	Inverse variance weighted	22.3725	24	0.557046
GCST90277328	Phosphatidylcholine (O-16:1_18:2) levels	EMS	cet09v	xK1Af3	MR Egger	23.7181	23	0.419554
GCST90277328	Phosphatidylcholine (O-16:1_18:2) levels	EMS	cet09v	xK1Af3	Inverse variance weighted	24.4372	24	0.436838
GCST90277341	Phosphatidylcholine (O-18:2_16:0) levels	EMS	VIZc7V	2WtvS4	MR Egger	33.2756	24	0.0983898
GCST90277341	Phosphatidylcholine (O-18:2_16:0) levels	EMS	VIZc7V	2WtvS4	Inverse variance weighted	34.0148	25	0.107591
GCST90277355	Phosphatidylethanolamine (O-18:2_18:1) levels	EMS	ohU2Fy	CzLryr	MR Egger	18.8888	20	0.529064
GCST90277355	Phosphatidylethanolamine (O-18:2_18:1) levels	EMS	ohU2Fy	CzLryr	Inverse variance weighted	20.8164	21	0.470204
GCST90277358	Phosphatidylinositol (16:0_18:1) levels	EMS	0x1HCL	sd0ccf	MR Egger	17.5283	16	0.352231
GCST90277358	Phosphatidylinositol (16:0_18:1) levels	EMS	0x1HCL	sd0ccf	Inverse variance weighted	17.6147	17	0.413529
GCST90277368	Sphingomyelin (d32:1) levels	EMS	BGukoN	MaXWhS	MR Egger	25.7854	28	0.58484
GCST90277368	Sphingomyelin (d32:1) levels	EMS	BGukoN	MaXWhS	Inverse variance weighted	26.6013	29	0.593205
GCST90277373	Sphingomyelin (d36:2) levels	EMS	EQbaw5	ob0E1Z	MR Egger	25.0897	22	0.292802
GCST90277373	Sphingomyelin (d36:2) levels	EMS	EQbaw5	ob0E1Z	Inverse variance weighted	32.2872	23	0.0943164
GCST90277374	Sphingomyelin (d38:1) levels	EMS	McvBQY	9dBXO3	MR Egger	52.0186	36	0.0409533
GCST90277374	Sphingomyelin (d38:1) levels	EMS	McvBQY	9dBXO3	Inverse variance weighted	52.078	37	0.0511019
GCST90277375	Sphingomyelin (d38:2) levels	EMS	o1CQYi	ctTX2t	MR Egger	33.3556	29	0.263629
GCST90277375	Sphingomyelin (d38:2) levels	EMS	o1CQYi	ctTX2t	Inverse variance weighted	33.7349	30	0.291555
GCST90277380	Triacylglycerol (46:2) levels	EMS	j1v6h2	JZ7NLo	MR Egger	22.4275	21	0.375243
GCST90277380	Triacylglycerol (46:2) levels	EMS	j1v6h2	JZ7NLo	Inverse variance weighted	22.4285	22	0.434572
GCST90277386	Triacylglycerol (49:2) levels	EMS	DLd266	5TsKVJ	MR Egger	12.381	13	0.496673
GCST90277386	Triacylglycerol (49:2) levels	EMS	DLd266	5TsKVJ	Inverse variance weighted	12.7327	14	0.547673
GCST90277395	Triacylglycerol (51:4) levels	EMS	6G1aWR	J8pKzX	MR Egger	23.2891	18	0.179725
GCST90277395	Triacylglycerol (51:4) levels	EMS	6G1aWR	J8pKzX	Inverse variance weighted	25.6261	19	0.140948
GCST90277397	Triacylglycerol (52:3) levels	EMS	mS41CL	DVFMeL	MR Egger	38.9094	28	0.0823906
GCST90277397	Triacylglycerol (52:3) levels	EMS	mS41CL	DVFMeL	Inverse variance weighted	40.5826	29	0.0748521
GCST90277406	Triacylglycerol (54:5) levels	EMS	H6hAbt	49xQJc	MR Egger	33.182	24	0.100291
GCST90277406	Triacylglycerol (54:5) levels	EMS	H6hAbt	49xQJc	Inverse variance weighted	33.276	25	0.124312
GCST90277407	Triacylglycerol (54:6) levels	EMS	XXTde2	hx5BT7	MR Egger	16.55	18	0.554219
GCST90277407	Triacylglycerol (54:6) levels	EMS	XXTde2	hx5BT7	Inverse variance weighted	18.6337	19	0.480552
GCST90277412	Triacylglycerol (56:6) levels	EMS	m1aC6F	ZSWNrw	MR Egger	21.8171	25	0.646281
GCST90277412	Triacylglycerol (56:6) levels	EMS	m1aC6F	ZSWNrw	Inverse variance weighted	21.9108	26	0.693568
	Lipid-EMS Egger Intercept Table
id	exposure	outcome	id.exposure	se	pval	egger_intercept
GCST90277241	Sterol ester (27:1/16:1) levels	EMS	c5wZUS	0.00970962	0.711742	-0.00363256
GCST90277247	Sterol ester (27:1/18:3) levels	EMS	2xsPFC	0.00987797	0.659763	0.00442599
GCST90277259	Diacylglycerol (16:0_18:2) levels	EMS	30nlH8	0.00791315	0.959296	-0.000407771
GCST90277262	Diacylglycerol (18:1_18:2) levels	EMS	5nYbWO	0.00773237	0.392059	-0.0067034
GCST90277274	Phosphatidylcholine (14:0_18:2) levels	EMS	hrRKR7	0.00854687	0.964098	0.000388746
GCST90277327	Phosphatidylcholine (O-16:1_18:1) levels	EMS	fWIQrO	0.0101797	0.739391	0.00342759
GCST90277328	Phosphatidylcholine (O-16:1_18:2) levels	EMS	cet09v	0.00871429	0.412272	-0.00727699
GCST90277341	Phosphatidylcholine (O-18:2_16:0) levels	EMS	VIZc7V	0.00971189	0.472356	0.0070913
GCST90277343	Phosphatidylcholine (O-18:2_18:2) levels	EMS	9eFPDT	0.0153968	0.956837	-0.000846468
GCST90277355	Phosphatidylethanolamine (O-18:2_18:1) levels	EMS	ohU2Fy	0.00982815	0.180292	0.0136452
GCST90277358	Phosphatidylinositol (16:0_18:1) levels	EMS	0x1HCL	0.0112751	0.78247	-0.00316592
GCST90277368	Sphingomyelin (d32:1) levels	EMS	BGukoN	0.00589625	0.374076	0.00532604
GCST90277374	Sphingomyelin (d38:1) levels	EMS	McvBQY	0.00718965	0.84048	-0.00145763
GCST90277375	Sphingomyelin (d38:2) levels	EMS	o1CQYi	0.00836354	0.570221	-0.00480283
GCST90277380	Triacylglycerol (46:2) levels	EMS	j1v6h2	0.0101856	0.97564	-0.000314744
GCST90277386	Triacylglycerol (49:2) levels	EMS	DLd266	0.01165	0.563368	-0.00690824
GCST90277395	Triacylglycerol (51:4) levels	EMS	6G1aWR	0.0109533	0.19565	-0.0147211
GCST90277397	Triacylglycerol (52:3) levels	EMS	mS41CL	0.00883766	0.281858	-0.00969755
GCST90277406	Triacylglycerol (54:5) levels	EMS	H6hAbt	0.0103402	0.79655	-0.00269565
GCST90277407	Triacylglycerol (54:6) levels	EMS	XXTde2	0.00846236	0.166063	-0.0122153
GCST90277412	Triacylglycerol (56:6) levels	EMS	m1aC6F	0.00786277	0.762116	0.00240624
		MR PRESSO
id.exposure	id.outcome	MR Analysis	Causal Estimate	Sd	P-value	Global	Count
c5wZUS	6vUJDU	Outlier-corrected	NA	NA	NA	0.363	0
2xsPFC	BWWBJu	Outlier-corrected	NA	NA	NA	0.516	0
30nlH8	lQfREF	Outlier-corrected	NA	NA	NA	0.47	0
5nYbWO	qw0PgD	Outlier-corrected	NA	NA	NA	0.104	0
hrRKR7	13PZpE	Outlier-corrected	NA	NA	NA	0.566	0
fWIQrO	pC45f8	Outlier-corrected	NA	NA	NA	0.599	0
cet09v	xK1Af3	Outlier-corrected	NA	NA	NA	0.434	0
VIZc7V	2WtvS4	Outlier-corrected	NA	NA	NA	0.131	0
ohU2Fy	CzLryr	Outlier-corrected	NA	NA	NA	0.515	0
0x1HCL	sd0ccf	Outlier-corrected	NA	NA	NA	0.423	0
BGukoN	MaXWhS	Outlier-corrected	NA	NA	NA	0.59	0
EQbaw5	ob0E1Z	Outlier-corrected	NA	NA	NA	0.09	0
McvBQY	9dBXO3	Outlier-corrected	NA	NA	NA	0.061	0
o1CQYi	ctTX2t	Outlier-corrected	NA	NA	NA	0.309	0
j1v6h2	JZ7NLo	Outlier-corrected	NA	NA	NA	0.457	0
DLd266	5TsKVJ	Outlier-corrected	NA	NA	NA	0.556	0
6G1aWR	J8pKzX	Outlier-corrected	NA	NA	NA	0.138	0
mS41CL	DVFMeL	Outlier-corrected	NA	NA	NA	0.075	0
H6hAbt	49xQJc	Outlier-corrected	NA	NA	NA	0.131	0
XXTde2	hx5BT7	Outlier-corrected	NA	NA	NA	0.479	0
m1aC6F	ZSWNrw	Outlier-corrected	NA	NA	NA	0.684	0

## Sheet: Stable4
Stable4：Reverse MR Results
exposure	method	nsnp	b	se	pval	lo_ci	up_ci	or	or_lci95	or_uci95
Sterol ester (27:1/14:0) levels	MR Egger	107	-0.0334929	0.0628751	0.595374	-0.156728	0.0897422	0.967062	0.854937	1.09389
Sterol ester (27:1/14:0) levels	Weighted median	107	0.0552262	0.0361251	0.126327	-0.0155791	0.126031	1.05678	0.984542	1.13432
Sterol ester (27:1/14:0) levels	Inverse variance weighted	107	0.0137842	0.0229185	0.547545	-0.0311361	0.0587045	1.01388	0.969344	1.06046
Sterol ester (27:1/14:0) levels	Simple mode	107	0.10542	0.0942635	0.265945	-0.0793368	0.290176	1.11118	0.923729	1.33666
Sterol ester (27:1/14:0) levels	Weighted mode	107	0.101876	0.0787877	0.198807	-0.052548	0.2563	1.10725	0.948809	1.29214
Sterol ester (27:1/15:0) levels	MR Egger	107	0.0585329	0.0675851	0.388431	-0.073934	0.191	1.06028	0.928733	1.21046
Sterol ester (27:1/15:0) levels	Weighted median	107	0.0555306	0.038323	0.147333	-0.0195824	0.130644	1.0571	0.980608	1.13956
Sterol ester (27:1/15:0) levels	Inverse variance weighted	107	0.0108357	0.0246541	0.660293	-0.0374863	0.0591577	1.01089	0.963208	1.06094
Sterol ester (27:1/15:0) levels	Simple mode	107	0.0784212	0.0962658	0.41711	-0.11026	0.267102	1.08158	0.895601	1.30617
Sterol ester (27:1/15:0) levels	Weighted mode	107	0.0784212	0.0824943	0.343957	-0.0832677	0.24011	1.08158	0.920105	1.27139
Sterol ester (27:1/16:0) levels	MR Egger	107	-0.107184	0.0700189	0.128829	-0.244421	0.0300529	0.89836	0.783158	1.03051
Sterol ester (27:1/16:0) levels	Weighted median	107	0.0130628	0.0371964	0.72545	-0.0598421	0.0859677	1.01315	0.941913	1.08977
Sterol ester (27:1/16:0) levels	Inverse variance weighted	107	0.0222988	0.025873	0.388767	-0.0284123	0.0730098	1.02255	0.971988	1.07574
Sterol ester (27:1/16:0) levels	Simple mode	107	0.0387681	0.0786565	0.623118	-0.115399	0.192935	1.03953	0.891011	1.2128
Sterol ester (27:1/16:0) levels	Weighted mode	107	0.0122046	0.05521	0.825473	-0.096007	0.120416	1.01228	0.908458	1.12797
Sterol ester (27:1/16:1) levels	MR Egger	107	-0.122311	0.0628361	0.0542664	-0.24547	0.000848091	0.884873	0.782337	1.00085
Sterol ester (27:1/16:1) levels	Weighted median	107	0.0338253	0.0355369	0.34118	-0.035827	0.103478	1.0344	0.964807	1.10902
Sterol ester (27:1/16:1) levels	Inverse variance weighted	107	0.0315653	0.0231297	0.172344	-0.0137689	0.0768994	1.03207	0.986325	1.07993
Sterol ester (27:1/16:1) levels	Simple mode	107	0.0966199	0.0901506	0.286261	-0.0800752	0.273315	1.10144	0.923047	1.31431
Sterol ester (27:1/16:1) levels	Weighted mode	107	0.0333673	0.065368	0.610796	-0.094754	0.161489	1.03393	0.909597	1.17526
Sterol ester (27:1/17:0) levels	MR Egger	107	-0.0408784	0.0707159	0.564458	-0.179482	0.0977248	0.959946	0.835703	1.10266
Sterol ester (27:1/17:0) levels	Weighted median	107	-0.00249551	0.0365292	0.945535	-0.0740928	0.0691017	0.997508	0.928586	1.07155
Sterol ester (27:1/17:0) levels	Inverse variance weighted	107	-0.00248168	0.0257051	0.923088	-0.0528637	0.0479004	0.997521	0.948509	1.04907
Sterol ester (27:1/17:0) levels	Simple mode	107	-0.0237839	0.09529	0.803383	-0.210552	0.162984	0.976497	0.810137	1.17702
Sterol ester (27:1/17:0) levels	Weighted mode	107	-0.0101426	0.0785789	0.897543	-0.164157	0.143872	0.989909	0.848609	1.15474
Sterol ester (27:1/17:1) levels	MR Egger	107	-0.115456	0.0629212	0.0693462	-0.238782	0.00786922	0.890959	0.787587	1.0079
Sterol ester (27:1/17:1) levels	Weighted median	107	0.00111401	0.0359901	0.975307	-0.0694266	0.0716546	1.00111	0.932929	1.07428
Sterol ester (27:1/17:1) levels	Inverse variance weighted	107	0.00620468	0.0229377	0.786775	-0.0387532	0.0511626	1.00622	0.961988	1.05249
Sterol ester (27:1/17:1) levels	Simple mode	107	0.0352533	0.0933709	0.706511	-0.147754	0.21826	1.03588	0.862644	1.24391
Sterol ester (27:1/17:1) levels	Weighted mode	107	0.0420979	0.0785906	0.593315	-0.11194	0.196135	1.043	0.894098	1.21669
Sterol ester (27:1/18:0) levels	MR Egger	107	-0.000906427	0.0839913	0.99141	-0.165529	0.163717	0.999094	0.847445	1.17788
Sterol ester (27:1/18:0) levels	Weighted median	107	0.0268619	0.0357923	0.452957	-0.043291	0.0970147	1.02723	0.957633	1.10188
Sterol ester (27:1/18:0) levels	Inverse variance weighted	107	0.0270348	0.0304922	0.375286	-0.0327298	0.0867995	1.0274	0.9678	1.09068
Sterol ester (27:1/18:0) levels	Simple mode	107	0.0654935	0.0774179	0.399473	-0.0862456	0.217233	1.06769	0.917369	1.24263
Sterol ester (27:1/18:0) levels	Weighted mode	107	0.022863	0.0558574	0.683138	-0.0866174	0.132343	1.02313	0.917028	1.1415
Sterol ester (27:1/18:1) levels	MR Egger	107	-0.190306	0.0676696	0.00587192	-0.322938	-0.0576732	0.826706	0.724019	0.943958
Sterol ester (27:1/18:1) levels	Weighted median	107	0.0101794	0.0356154	0.775021	-0.0596268	0.0799856	1.01023	0.942116	1.08327
Sterol ester (27:1/18:1) levels	Inverse variance weighted	107	0.00288319	0.0256251	0.910415	-0.047342	0.0531083	1.00289	0.953761	1.05454
Sterol ester (27:1/18:1) levels	Simple mode	107	0.0401543	0.0874632	0.647103	-0.131274	0.211582	1.04097	0.876978	1.23563
Sterol ester (27:1/18:1) levels	Weighted mode	107	0.0119499	0.0559069	0.831156	-0.0976277	0.121527	1.01202	0.906986	1.12922
Sterol ester (27:1/18:2) levels	MR Egger	107	-0.0516493	0.0719686	0.474558	-0.192708	0.0894092	0.949662	0.824723	1.09353
Sterol ester (27:1/18:2) levels	Weighted median	107	0.0243062	0.0357859	0.497004	-0.0458342	0.0944465	1.0246	0.9552	1.09905
Sterol ester (27:1/18:2) levels	Inverse variance weighted	107	0.00151345	0.0261893	0.953917	-0.0498177	0.0528446	1.00151	0.951403	1.05427
Sterol ester (27:1/18:2) levels	Simple mode	107	0.043536	0.0813901	0.593836	-0.115989	0.20306	1.0445	0.890485	1.22515
Sterol ester (27:1/18:2) levels	Weighted mode	107	0.043536	0.0584589	0.458084	-0.0710434	0.158115	1.0445	0.931421	1.1713
Sterol ester (27:1/18:3) levels	MR Egger	107	-0.108315	0.0628239	0.0876312	-0.23145	0.0148196	0.897345	0.793382	1.01493
Sterol ester (27:1/18:3) levels	Weighted median	107	0.0365491	0.0365201	0.316926	-0.0350302	0.108128	1.03723	0.965576	1.11419
Sterol ester (27:1/18:3) levels	Inverse variance weighted	107	0.0395348	0.0229006	0.0842817	-0.00535038	0.0844201	1.04033	0.994664	1.08809
Sterol ester (27:1/18:3) levels	Simple mode	107	0.17349	0.0911471	0.0596997	-0.00515814	0.352138	1.18945	0.994855	1.42211
Sterol ester (27:1/18:3) levels	Weighted mode	107	0.0517095	0.0855031	0.546626	-0.115877	0.219296	1.05307	0.890585	1.2452
Sterol ester (27:1/20:2) levels	MR Egger	107	-0.0369215	0.0825911	0.655767	-0.1988	0.124957	0.963752	0.819714	1.1331
Sterol ester (27:1/20:2) levels	Weighted median	107	-0.0237482	0.0402895	0.555568	-0.102716	0.0552193	0.976532	0.902384	1.05677
Sterol ester (27:1/20:2) levels	Inverse variance weighted	107	-0.0111175	0.0299398	0.710392	-0.0697996	0.0475645	0.988944	0.932581	1.04871
Sterol ester (27:1/20:2) levels	Simple mode	107	-0.0442213	0.0956864	0.644923	-0.231767	0.143324	0.956742	0.793131	1.1541
Sterol ester (27:1/20:2) levels	Weighted mode	107	-0.0167095	0.0746286	0.823265	-0.162982	0.129563	0.983429	0.849607	1.13833
Sterol ester (27:1/20:3) levels	MR Egger	107	-0.136628	0.0651224	0.0383036	-0.264268	-0.00898783	0.872295	0.767768	0.991052
Sterol ester (27:1/20:3) levels	Weighted median	107	-0.0114986	0.0355091	0.746074	-0.0810965	0.0580993	0.988567	0.922105	1.05982
Sterol ester (27:1/20:3) levels	Inverse variance weighted	107	0.040961	0.0245721	0.0955204	-0.00720037	0.0891223	1.04181	0.992825	1.09321
Sterol ester (27:1/20:3) levels	Simple mode	107	0.163829	0.0884806	0.0668695	-0.00959303	0.337251	1.17801	0.990453	1.40109
Sterol ester (27:1/20:3) levels	Weighted mode	107	-0.0373576	0.0547125	0.496223	-0.144594	0.0698788	0.963332	0.865374	1.07238
Sterol ester (27:1/20:4) levels	MR Egger	107	-0.0783908	0.0652116	0.232029	-0.206206	0.049424	0.924603	0.813666	1.05067
Sterol ester (27:1/20:4) levels	Weighted median	107	-0.00340279	0.0360068	0.924709	-0.073976	0.0671705	0.996603	0.928694	1.06948
Sterol ester (27:1/20:4) levels	Inverse variance weighted	107	0.0263153	0.0239731	0.272335	-0.020672	0.0733027	1.02666	0.97954	1.07606
Sterol ester (27:1/20:4) levels	Simple mode	107	-0.023074	0.087404	0.792298	-0.194386	0.148238	0.97719	0.82334	1.15979
Sterol ester (27:1/20:4) levels	Weighted mode	107	-0.0466484	0.0575978	0.419812	-0.15954	0.0662432	0.954423	0.852536	1.06849
Sterol ester (27:1/20:5) levels	MR Egger	107	0.031965	0.0685242	0.64184	-0.102342	0.166272	1.03248	0.90272	1.18089
Sterol ester (27:1/20:5) levels	Weighted median	107	-0.00337138	0.0356546	0.924667	-0.0732545	0.0665117	0.996634	0.929364	1.06877
Sterol ester (27:1/20:5) levels	Inverse variance weighted	107	0.0281028	0.0248566	0.258225	-0.0206162	0.0768217	1.0285	0.979595	1.07985
Sterol ester (27:1/20:5) levels	Simple mode	107	-0.0328726	0.077915	0.67395	-0.185586	0.119841	0.967662	0.830617	1.12732
Sterol ester (27:1/20:5) levels	Weighted mode	107	-0.0160282	0.0592747	0.787374	-0.132207	0.10015	0.9841	0.87616	1.10534
Sterol ester (27:1/22:6) levels	MR Egger	107	-0.0357141	0.0688033	0.6048	-0.170569	0.0991403	0.964916	0.843185	1.10422
Sterol ester (27:1/22:6) levels	Weighted median	107	0.0309198	0.0350836	0.378146	-0.0378441	0.0996836	1.0314	0.962863	1.10482
Sterol ester (27:1/22:6) levels	Inverse variance weighted	107	0.0300586	0.0250855	0.230822	-0.019109	0.0792263	1.03051	0.981072	1.08245
Sterol ester (27:1/22:6) levels	Simple mode	107	0.0750986	0.0744367	0.315324	-0.0707973	0.220994	1.07799	0.931651	1.24732
Sterol ester (27:1/22:6) levels	Weighted mode	107	0.0531197	0.0530365	0.318833	-0.0508318	0.157071	1.05456	0.950439	1.17008
Ceramide (d40:1) levels	MR Egger	107	-0.00393136	0.0713937	0.956191	-0.143863	0.136	0.996076	0.866006	1.14568
Ceramide (d40:1) levels	Weighted median	107	0.0430076	0.0370827	0.24614	-0.0296745	0.11569	1.04395	0.970761	1.12265
Ceramide (d40:1) levels	Inverse variance weighted	107	0.0220701	0.0259311	0.39471	-0.0287548	0.072895	1.02232	0.971655	1.07562
Ceramide (d40:1) levels	Simple mode	107	0.0499601	0.096486	0.605679	-0.139153	0.239073	1.05123	0.870095	1.27007
Ceramide (d40:1) levels	Weighted mode	107	0.0621344	0.0789601	0.433091	-0.0926275	0.216896	1.06411	0.911533	1.24222
Ceramide (d40:2) levels	MR Egger	107	-0.142709	0.0742834	0.0574248	-0.288305	0.00288607	0.867006	0.749533	1.00289
Ceramide (d40:2) levels	Weighted median	107	-0.0539241	0.0433516	0.213544	-0.138893	0.031045	0.947504	0.870321	1.03153
Ceramide (d40:2) levels	Inverse variance weighted	107	-0.0481496	0.0272537	0.0772756	-0.101567	0.00526767	0.952991	0.903421	1.00528
Ceramide (d40:2) levels	Simple mode	107	0.0229124	0.0986595	0.816802	-0.17046	0.216285	1.02318	0.843277	1.24146
Ceramide (d40:2) levels	Weighted mode	107	-0.0284644	0.0710539	0.689519	-0.16773	0.110801	0.971937	0.845582	1.11717
Ceramide (d42:1) levels	MR Egger	107	-0.0253139	0.0710048	0.722175	-0.164483	0.113856	0.975004	0.848332	1.12059
Ceramide (d42:1) levels	Weighted median	107	0.0580548	0.0353853	0.10087	-0.0113004	0.12741	1.05977	0.988763	1.13588
Ceramide (d42:1) levels	Inverse variance weighted	107	0.016883	0.025814	0.513097	-0.0337125	0.0674785	1.01703	0.966849	1.06981
Ceramide (d42:1) levels	Simple mode	107	0.149069	0.0963996	0.124996	-0.0398739	0.338012	1.16075	0.960911	1.40216
Ceramide (d42:1) levels	Weighted mode	107	0.132546	0.0798351	0.09982	-0.0239307	0.289023	1.14173	0.976353	1.33512
Ceramide (d42:2) levels	MR Egger	107	-0.0617672	0.0684832	0.369157	-0.195994	0.0724599	0.940102	0.822017	1.07515
Ceramide (d42:2) levels	Weighted median	107	0.0214495	0.0368835	0.560872	-0.0508421	0.0937411	1.02168	0.950429	1.09828
Ceramide (d42:2) levels	Inverse variance weighted	107	-0.00951366	0.0249259	0.7027	-0.0583683	0.039341	0.990531	0.943302	1.04013
Ceramide (d42:2) levels	Simple mode	107	0.0558115	0.0941749	0.554686	-0.128771	0.240394	1.0574	0.879175	1.27175
Ceramide (d42:2) levels	Weighted mode	107	0.0473674	0.0789223	0.549668	-0.10732	0.202055	1.04851	0.898238	1.22392
Cholesterol levels	MR Egger	107	-0.0244974	0.0629599	0.697994	-0.147899	0.0989041	0.9758	0.862518	1.10396
Cholesterol levels	Weighted median	107	0.030397	0.0359761	0.398155	-0.0401163	0.10091	1.03086	0.960678	1.10618
Cholesterol levels	Inverse variance weighted	107	0.00432706	0.0229489	0.850444	-0.0406529	0.049307	1.00434	0.960162	1.05054
Cholesterol levels	Simple mode	107	0.090127	0.0806708	0.266426	-0.0679878	0.248242	1.09431	0.934272	1.28177
Cholesterol levels	Weighted mode	107	0.0532809	0.0601491	0.377723	-0.0646113	0.171173	1.05473	0.937432	1.1867
Diacylglycerol (16:0_18:1) levels	MR Egger	107	-0.00974583	0.0679728	0.886266	-0.142973	0.123481	0.990302	0.866778	1.13143
Diacylglycerol (16:0_18:1) levels	Weighted median	107	0.0248378	0.039797	0.532554	-0.0531643	0.10284	1.02515	0.948224	1.10831
Diacylglycerol (16:0_18:1) levels	Inverse variance weighted	107	0.041401	0.0247184	0.0939522	-0.00704699	0.089849	1.04227	0.992978	1.09401
Diacylglycerol (16:0_18:1) levels	Simple mode	107	-0.0889699	0.0955535	0.353917	-0.276255	0.0983149	0.914873	0.75862	1.10331
Diacylglycerol (16:0_18:1) levels	Weighted mode	107	-0.0557495	0.0656744	0.397863	-0.184471	0.0729724	0.945776	0.831544	1.0757
Diacylglycerol (16:0_18:2) levels	MR Egger	107	0.0457632	0.0684384	0.505168	-0.088376	0.179902	1.04683	0.915417	1.1971
Diacylglycerol (16:0_18:2) levels	Weighted median	107	0.0505891	0.0381718	0.185072	-0.0242277	0.125406	1.05189	0.976063	1.13361
Diacylglycerol (16:0_18:2) levels	Inverse variance weighted	107	0.0424273	0.0249153	0.0885947	-0.00640678	0.0912613	1.04334	0.993614	1.09556
Diacylglycerol (16:0_18:2) levels	Simple mode	107	0.0367451	0.0953001	0.700586	-0.150043	0.223533	1.03743	0.860671	1.25049
Diacylglycerol (16:0_18:2) levels	Weighted mode	107	0.0515576	0.072752	0.480082	-0.0910364	0.194152	1.05291	0.912984	1.21428
Diacylglycerol (16:1_18:1) levels	MR Egger	107	-0.0608573	0.0732438	0.407923	-0.204415	0.0827006	0.940958	0.815124	1.08622
Diacylglycerol (16:1_18:1) levels	Weighted median	107	0.0273902	0.0401321	0.494923	-0.0512688	0.106049	1.02777	0.950023	1.11188
Diacylglycerol (16:1_18:1) levels	Inverse variance weighted	107	0.0392404	0.0267832	0.14289	-0.0132546	0.0917355	1.04002	0.986833	1.09607
Diacylglycerol (16:1_18:1) levels	Simple mode	107	0.127052	0.103947	0.224314	-0.0766842	0.330789	1.13548	0.926182	1.39207
Diacylglycerol (16:1_18:1) levels	Weighted mode	107	-0.0409505	0.0776271	0.598929	-0.1931	0.111199	0.959877	0.8244	1.11762
Diacylglycerol (18:1_18:1) levels	MR Egger	107	-0.0304228	0.0721347	0.67407	-0.171807	0.110961	0.970035	0.842142	1.11735
Diacylglycerol (18:1_18:1) levels	Weighted median	107	0.0544152	0.0389466	0.162361	-0.0219202	0.130751	1.05592	0.978318	1.13968
Diacylglycerol (18:1_18:1) levels	Inverse variance weighted	107	0.0301501	0.0262641	0.250987	-0.0213276	0.0816278	1.03061	0.978898	1.08505
Diacylglycerol (18:1_18:1) levels	Simple mode	107	0.0908791	0.104419	0.386086	-0.113782	0.29554	1.09514	0.892452	1.34385
Diacylglycerol (18:1_18:1) levels	Weighted mode	107	0.0554145	0.0778629	0.478218	-0.0971967	0.208026	1.05698	0.907377	1.23124
Diacylglycerol (18:1_18:2) levels	MR Egger	107	-0.00616882	0.0654128	0.925046	-0.134378	0.12204	0.99385	0.87426	1.1298
Diacylglycerol (18:1_18:2) levels	Weighted median	107	0.0598297	0.0356306	0.0931197	-0.0100063	0.129666	1.06166	0.990044	1.13845
Diacylglycerol (18:1_18:2) levels	Inverse variance weighted	107	0.0223949	0.0238348	0.347429	-0.0243213	0.0691111	1.02265	0.975972	1.07156
Diacylglycerol (18:1_18:2) levels	Simple mode	107	0.0959595	0.0900249	0.288881	-0.0804892	0.272408	1.10071	0.922665	1.31312
Diacylglycerol (18:1_18:2) levels	Weighted mode	107	0.0800091	0.0785075	0.310463	-0.0738656	0.233884	1.0833	0.928797	1.2635
Diacylglycerol (18:1_18:3) levels	MR Egger	107	-0.032503	0.0654608	0.620561	-0.160806	0.0958001	0.96802	0.851457	1.10054
Diacylglycerol (18:1_18:3) levels	Weighted median	107	0.0156912	0.0371502	0.672753	-0.0571231	0.0885055	1.01581	0.944478	1.09254
Diacylglycerol (18:1_18:3) levels	Inverse variance weighted	107	0.0255766	0.0239082	0.284717	-0.0212835	0.0724366	1.02591	0.978941	1.07512
Diacylglycerol (18:1_18:3) levels	Simple mode	107	0.137447	0.0943586	0.14817	-0.0474956	0.32239	1.14734	0.953615	1.38042
Diacylglycerol (18:1_18:3) levels	Weighted mode	107	0.00393246	0.0700609	0.955345	-0.133387	0.141252	1.00394	0.875126	1.15171
Phosphatidylcholine (16:0_0:0) levels	MR Egger	107	-0.117752	0.0675368	0.0841694	-0.250124	0.0146202	0.888917	0.778704	1.01473
Phosphatidylcholine (16:0_0:0) levels	Weighted median	107	-0.0263571	0.0358178	0.461812	-0.0965599	0.0438458	0.973987	0.907956	1.04482
Phosphatidylcholine (16:0_0:0) levels	Inverse variance weighted	107	-0.0236856	0.0247611	0.338787	-0.0722175	0.0248462	0.976593	0.930329	1.02516
Phosphatidylcholine (16:0_0:0) levels	Simple mode	107	0.102443	0.0953457	0.285066	-0.0844344	0.289321	1.10787	0.919032	1.33552
Phosphatidylcholine (16:0_0:0) levels	Weighted mode	107	0.0533866	0.0798499	0.505213	-0.103119	0.209892	1.05484	0.902019	1.23355
Phosphatidylcholine (18:0_0:0) levels	MR Egger	107	-0.0489277	0.0650798	0.453846	-0.176484	0.0786286	0.95225	0.838212	1.0818
Phosphatidylcholine (18:0_0:0) levels	Weighted median	107	-0.0272122	0.0353039	0.440827	-0.0964079	0.0419835	0.973155	0.908094	1.04288
Phosphatidylcholine (18:0_0:0) levels	Inverse variance weighted	107	-0.0104966	0.0236563	0.657251	-0.0568629	0.0358698	0.989558	0.944724	1.03652
Phosphatidylcholine (18:0_0:0) levels	Simple mode	107	-0.0786633	0.090038	0.384274	-0.255138	0.0978112	0.924351	0.77481	1.10275
Phosphatidylcholine (18:0_0:0) levels	Weighted mode	107	-0.0895227	0.0670397	0.184616	-0.220921	0.0418751	0.914367	0.80178	1.04276
Phosphatidylcholine (18:1_0:0) levels	MR Egger	107	-0.119059	0.0680377	0.0830585	-0.252413	0.0142953	0.887756	0.776924	1.0144
Phosphatidylcholine (18:1_0:0) levels	Weighted median	107	-0.0742668	0.0351751	0.0347425	-0.14321	-0.00532363	0.928424	0.866572	0.994691
Phosphatidylcholine (18:1_0:0) levels	Inverse variance weighted	107	-0.0522687	0.0248141	0.0351685	-0.100904	-0.00363311	0.949074	0.90402	0.996373
Phosphatidylcholine (18:1_0:0) levels	Simple mode	107	-0.109097	0.079596	0.173383	-0.265105	0.0469108	0.896643	0.767125	1.04803
Phosphatidylcholine (18:1_0:0) levels	Weighted mode	107	-0.0981717	0.0669544	0.145541	-0.229402	0.0330589	0.906493	0.795009	1.03361
Phosphatidylcholine (18:2_0:0) levels	MR Egger	107	-0.0192758	0.0709235	0.786323	-0.158286	0.119734	0.980909	0.853606	1.1272
Phosphatidylcholine (18:2_0:0) levels	Weighted median	107	-0.0273566	0.036446	0.452889	-0.0987908	0.0440775	0.973014	0.905932	1.04506
Phosphatidylcholine (18:2_0:0) levels	Inverse variance weighted	107	-0.0461624	0.0257522	0.0730425	-0.0966367	0.00431182	0.954887	0.907886	1.00432
Phosphatidylcholine (18:2_0:0) levels	Simple mode	107	-0.00377104	0.0890972	0.966319	-0.178402	0.17086	0.996236	0.836606	1.18632
Phosphatidylcholine (18:2_0:0) levels	Weighted mode	107	-0.0247432	0.0696731	0.723196	-0.161302	0.111816	0.97556	0.851035	1.11831
Phosphatidylcholine (20:4_0:0) levels	MR Egger	107	-0.089652	0.0840434	0.288539	-0.254377	0.0750731	0.914249	0.775399	1.07796
Phosphatidylcholine (20:4_0:0) levels	Weighted median	107	0.0156619	0.0410246	0.702632	-0.0647463	0.0960702	1.01579	0.937305	1.10084
Phosphatidylcholine (20:4_0:0) levels	Inverse variance weighted	107	-0.0289016	0.0304426	0.342426	-0.0885691	0.0307658	0.971512	0.91524	1.03124
Phosphatidylcholine (20:4_0:0) levels	Simple mode	107	0.0610955	0.106633	0.567891	-0.147905	0.270096	1.063	0.862513	1.31009
Phosphatidylcholine (20:4_0:0) levels	Weighted mode	107	0.0464803	0.0880052	0.598497	-0.12601	0.21897	1.04758	0.881606	1.24479
Phosphatidylethanolamine (18:0_0:0) levels	MR Egger	107	-0.0348237	0.0727369	0.633103	-0.177388	0.107741	0.965776	0.837455	1.11376
Phosphatidylethanolamine (18:0_0:0) levels	Weighted median	107	-0.037292	0.0399582	0.350679	-0.11561	0.0410262	0.963395	0.890822	1.04188
Phosphatidylethanolamine (18:0_0:0) levels	Inverse variance weighted	107	-0.0212137	0.0263033	0.419953	-0.0727682	0.0303408	0.97901	0.929816	1.03081
Phosphatidylethanolamine (18:0_0:0) levels	Simple mode	107	-0.0579966	0.0986227	0.557739	-0.251297	0.135304	0.943653	0.777791	1.14488
Phosphatidylethanolamine (18:0_0:0) levels	Weighted mode	107	-0.0837899	0.085885	0.331481	-0.252124	0.0845446	0.919624	0.777148	1.08822
NAPhosphatidylethanolamine (18:1_0:0) levels	MR Egger	107	-0.0200017	0.0742516	0.788168	-0.165535	0.125531	0.980197	0.84744	1.13375
NAPhosphatidylethanolamine (18:1_0:0) levels	Weighted median	107	-0.0335004	0.0410816	0.414808	-0.11402	0.0470194	0.967054	0.89224	1.04814
NAPhosphatidylethanolamine (18:1_0:0) levels	Inverse variance weighted	107	-0.0332466	0.0270267	0.218645	-0.0862189	0.0197258	0.9673	0.917393	1.01992
NAPhosphatidylethanolamine (18:1_0:0) levels	Simple mode	107	-0.0250492	0.0872214	0.774527	-0.196003	0.145905	0.975262	0.82201	1.15709
NAPhosphatidylethanolamine (18:1_0:0) levels	Weighted mode	107	-0.0250492	0.0696732	0.719918	-0.161609	0.11151	0.975262	0.850774	1.11797
Phosphatidylethanolamine (18:2_0:0) levels	MR Egger	107	-0.0153045	0.0672289	0.820363	-0.147073	0.116464	0.984812	0.863231	1.12352
Phosphatidylethanolamine (18:2_0:0) levels	Weighted median	107	-0.0192928	0.0352991	0.584686	-0.088479	0.0498934	0.980892	0.915322	1.05116
Phosphatidylethanolamine (18:2_0:0) levels	Inverse variance weighted	107	-0.0237397	0.0243904	0.330394	-0.0715449	0.0240655	0.97654	0.930955	1.02436
Phosphatidylethanolamine (18:2_0:0) levels	Simple mode	107	-0.0945418	0.0846716	0.266703	-0.260498	0.0714146	0.90979	0.770668	1.07403
Phosphatidylethanolamine (18:2_0:0) levels	Weighted mode	107	-0.0297654	0.0602884	0.622527	-0.147931	0.0883998	0.970673	0.862491	1.09242
Phosphatidylcholine (14:0_16:0) levels	MR Egger	107	-0.0188248	0.0715382	0.792956	-0.15904	0.12139	0.981351	0.852962	1.12907
Phosphatidylcholine (14:0_16:0) levels	Weighted median	107	-0.0112997	0.0383657	0.768356	-0.0864964	0.063897	0.988764	0.917139	1.06598
Phosphatidylcholine (14:0_16:0) levels	Inverse variance weighted	107	0.00499111	0.026136	0.848551	-0.0462354	0.0562177	1.005	0.954817	1.05783
Phosphatidylcholine (14:0_16:0) levels	Simple mode	107	-0.0441054	0.0900448	0.625277	-0.220593	0.132383	0.956853	0.802043	1.14154
Phosphatidylcholine (14:0_16:0) levels	Weighted mode	107	-0.0193255	0.06051	0.750069	-0.137925	0.099274	0.98086	0.871164	1.10437
Phosphatidylcholine (14:0_18:1) levels	MR Egger	107	-0.0507569	0.0633612	0.424898	-0.174945	0.0734309	0.95051	0.839503	1.07619
Phosphatidylcholine (14:0_18:1) levels	Weighted median	107	0.0142696	0.0359073	0.691073	-0.0561088	0.0846479	1.01437	0.945436	1.08833
Phosphatidylcholine (14:0_18:1) levels	Inverse variance weighted	107	-0.00871526	0.0230926	0.705873	-0.0539767	0.0365462	0.991323	0.947454	1.03722
Phosphatidylcholine (14:0_18:1) levels	Simple mode	107	0.015883	0.0890304	0.858749	-0.158617	0.190383	1.01601	0.853324	1.20971
Phosphatidylcholine (14:0_18:1) levels	Weighted mode	107	0.00865223	0.0705902	0.90268	-0.129705	0.147009	1.00869	0.878355	1.15836
Phosphatidylcholine (14:0_18:2) levels	MR Egger	107	0.0344683	0.0642599	0.592825	-0.0914811	0.160418	1.03507	0.912579	1.174
Phosphatidylcholine (14:0_18:2) levels	Weighted median	107	-0.0381558	0.0366235	0.297486	-0.109938	0.0336263	0.962563	0.89589	1.0342
Phosphatidylcholine (14:0_18:2) levels	Inverse variance weighted	107	-0.00074582	0.0234147	0.97459	-0.0466386	0.045147	0.999254	0.954432	1.04618
Phosphatidylcholine (14:0_18:2) levels	Simple mode	107	-0.0605469	0.0962514	0.53067	-0.2492	0.128106	0.94125	0.779424	1.13667
Phosphatidylcholine (14:0_18:2) levels	Weighted mode	107	-0.0754377	0.0851664	0.377747	-0.242364	0.0914884	0.927337	0.784771	1.0958
Phosphatidylcholine (15:0_18:1) levels	MR Egger	107	-0.0599948	0.0660013	0.365435	-0.189357	0.0693677	0.941769	0.827491	1.07183
Phosphatidylcholine (15:0_18:1) levels	Weighted median	107	0.00261054	0.0389663	0.946586	-0.0737634	0.0789845	1.00261	0.928891	1.08219
Phosphatidylcholine (15:0_18:1) levels	Inverse variance weighted	107	-0.00919094	0.024093	0.702848	-0.0564131	0.0380312	0.990851	0.945149	1.03876
Phosphatidylcholine (15:0_18:1) levels	Simple mode	107	-0.022576	0.100178	0.822135	-0.218926	0.173774	0.977677	0.803382	1.18979
Phosphatidylcholine (15:0_18:1) levels	Weighted mode	107	0.0888776	0.0830657	0.287064	-0.0739311	0.251686	1.09295	0.928736	1.28619
Phosphatidylcholine (15:0_18:2) levels	MR Egger	107	0.064068	0.0678858	0.347458	-0.0689882	0.197124	1.06616	0.933338	1.2179
Phosphatidylcholine (15:0_18:2) levels	Weighted median	107	-0.0313871	0.0371803	0.398565	-0.104261	0.0414863	0.9691	0.900991	1.04236
Phosphatidylcholine (15:0_18:2) levels	Inverse variance weighted	107	-0.0219711	0.0248573	0.376757	-0.0706914	0.0267492	0.978269	0.931749	1.02711
Phosphatidylcholine (15:0_18:2) levels	Simple mode	107	-0.0849799	0.098407	0.389782	-0.277858	0.107898	0.918531	0.757405	1.11393
Phosphatidylcholine (15:0_18:2) levels	Weighted mode	107	-0.0811199	0.0981472	0.41037	-0.273488	0.111249	0.922083	0.760721	1.11767
Phosphatidylcholine (16:0_16:0) levels	MR Egger	107	-0.0654438	0.0666326	0.328279	-0.196044	0.0651561	0.936652	0.821976	1.06733
Phosphatidylcholine (16:0_16:0) levels	Weighted median	107	-0.0159246	0.0345634	0.644989	-0.0836689	0.0518198	0.984202	0.919736	1.05319
Phosphatidylcholine (16:0_16:0) levels	Inverse variance weighted	107	-0.0121469	0.024257	0.616541	-0.0596907	0.0353969	0.987927	0.942056	1.03603
Phosphatidylcholine (16:0_16:0) levels	Simple mode	107	-0.055583	0.0793257	0.485029	-0.211061	0.0998952	0.945933	0.809724	1.10506
Phosphatidylcholine (16:0_16:0) levels	Weighted mode	107	-0.0445028	0.0665756	0.505296	-0.174991	0.0859853	0.956473	0.839465	1.08979
Phosphatidylcholine (16:0_16:1) levels	MR Egger	107	-0.062353	0.0633561	0.327296	-0.186531	0.0618249	0.939551	0.829833	1.06378
Phosphatidylcholine (16:0_16:1) levels	Weighted median	107	0.0501625	0.0365461	0.169882	-0.0214677	0.121793	1.05144	0.978761	1.12952
Phosphatidylcholine (16:0_16:1) levels	Inverse variance weighted	107	0.0350739	0.0232818	0.13194	-0.0105583	0.0807062	1.0357	0.989497	1.08405
Phosphatidylcholine (16:0_16:1) levels	Simple mode	107	0.0235694	0.083943	0.779428	-0.140959	0.188098	1.02385	0.868525	1.20695
Phosphatidylcholine (16:0_16:1) levels	Weighted mode	107	0.0270226	0.0633517	0.670573	-0.0971467	0.151192	1.02739	0.907423	1.16322
Phosphatidylcholine (16:0_17:1) levels	MR Egger	107	-0.0598418	0.0631653	0.345619	-0.183646	0.0639622	0.941914	0.83223	1.06605
Phosphatidylcholine (16:0_17:1) levels	Weighted median	107	0.00398469	0.0351645	0.90978	-0.0649378	0.0729072	1.00399	0.937126	1.07563
Phosphatidylcholine (16:0_17:1) levels	Inverse variance weighted	107	0.000356181	0.0230379	0.987665	-0.0447981	0.0455105	1.00036	0.95619	1.04656
Phosphatidylcholine (16:0_17:1) levels	Simple mode	107	-0.144795	0.0963372	0.135812	-0.333616	0.0440258	0.865199	0.716329	1.04501
Phosphatidylcholine (16:0_17:1) levels	Weighted mode	107	-0.104037	0.0782399	0.186465	-0.257387	0.0493132	0.901192	0.773069	1.05055
Phosphatidylcholine (16:0_18:0) levels	MR Egger	107	-0.0356394	0.0668385	0.595011	-0.166643	0.095364	0.964988	0.846502	1.10006
Phosphatidylcholine (16:0_18:0) levels	Weighted median	107	-0.0374967	0.0371753	0.313145	-0.11036	0.0353669	0.963198	0.895511	1.036
Phosphatidylcholine (16:0_18:0) levels	Inverse variance weighted	107	-0.00537394	0.0242769	0.824812	-0.0529567	0.0422088	0.99464	0.948421	1.04311
Phosphatidylcholine (16:0_18:0) levels	Simple mode	107	-0.0862763	0.0975774	0.378599	-0.277528	0.104975	0.917341	0.757654	1.11068
Phosphatidylcholine (16:0_18:0) levels	Weighted mode	107	-0.0862763	0.084973	0.312257	-0.252823	0.0802709	0.917341	0.776605	1.08358
Phosphatidylcholine (16:0_18:1) levels	MR Egger	107	-0.138911	0.0629313	0.0294661	-0.262257	-0.0155659	0.870305	0.769313	0.984555
Phosphatidylcholine (16:0_18:1) levels	Weighted median	107	0.0174182	0.0359819	0.628328	-0.0531064	0.0879427	1.01757	0.948279	1.09193
Phosphatidylcholine (16:0_18:1) levels	Inverse variance weighted	107	0.00101806	0.0234422	0.96536	-0.0449286	0.0469647	1.00102	0.956066	1.04809
Phosphatidylcholine (16:0_18:1) levels	Simple mode	107	0.029	0.0937008	0.757552	-0.154654	0.212654	1.02942	0.856712	1.23696
Phosphatidylcholine (16:0_18:1) levels	Weighted mode	107	0.0504164	0.0781066	0.52001	-0.102673	0.203505	1.05171	0.902422	1.22569
Phosphatidylcholine (16:0_18:2) levels	MR Egger	107	0.0159172	0.0643488	0.805114	-0.110206	0.142041	1.01604	0.895649	1.15262
Phosphatidylcholine (16:0_18:2) levels	Weighted median	107	-0.00549252	0.0366432	0.88085	-0.0773132	0.0663281	0.994523	0.9256	1.06858
Phosphatidylcholine (16:0_18:2) levels	Inverse variance weighted	107	-0.0118907	0.0233687	0.610872	-0.0576933	0.033912	0.98818	0.943939	1.03449
Phosphatidylcholine (16:0_18:2) levels	Simple mode	107	-0.123592	0.0905088	0.17498	-0.300989	0.0538056	0.883741	0.740086	1.05528
Phosphatidylcholine (16:0_18:2) levels	Weighted mode	107	-0.0287706	0.0719587	0.690092	-0.16981	0.112268	0.971639	0.843825	1.11881
Phosphatidylcholine (16:0_18:3) levels	MR Egger	107	-0.00170569	0.062806	0.978385	-0.124805	0.121394	0.998296	0.882669	1.12907
Phosphatidylcholine (16:0_18:3) levels	Weighted median	107	0.0653293	0.0362686	0.0716612	-0.00575711	0.136416	1.06751	0.994259	1.14616
Phosphatidylcholine (16:0_18:3) levels	Inverse variance weighted	107	0.029731	0.0228929	0.194046	-0.015139	0.074601	1.03018	0.984975	1.07745
Phosphatidylcholine (16:0_18:3) levels	Simple mode	107	0.116382	0.0828025	0.162784	-0.0459105	0.278675	1.12343	0.955127	1.32138
Phosphatidylcholine (16:0_18:3) levels	Weighted mode	107	0.109502	0.0734277	0.138854	-0.0344159	0.253421	1.11572	0.96617	1.28843
Phosphatidylcholine (16:0_20:1) levels	MR Egger	107	-0.0762124	0.0642259	0.238051	-0.202095	0.0496703	0.926619	0.817017	1.05092
Phosphatidylcholine (16:0_20:1) levels	Weighted median	107	0.0304019	0.0358801	0.396817	-0.0399231	0.100727	1.03087	0.960863	1.10597
Phosphatidylcholine (16:0_20:1) levels	Inverse variance weighted	107	0.00309558	0.0234143	0.894819	-0.0427964	0.0489876	1.0031	0.958106	1.05021
Phosphatidylcholine (16:0_20:1) levels	Simple mode	107	0.115376	0.0908356	0.206807	-0.0626616	0.293414	1.1223	0.939261	1.341
Phosphatidylcholine (16:0_20:1) levels	Weighted mode	107	0.0337508	0.0639606	0.598824	-0.091612	0.159114	1.03433	0.912459	1.17247
Phosphatidylcholine (16:0_20:2) levels	MR Egger	107	-0.0956159	0.0671137	0.157214	-0.227159	0.035927	0.908813	0.796794	1.03658
Phosphatidylcholine (16:0_20:2) levels	Weighted median	107	0.00313453	0.0369233	0.932346	-0.0692351	0.0755041	1.00314	0.933107	1.07843
Phosphatidylcholine (16:0_20:2) levels	Inverse variance weighted	107	0.000965815	0.0246254	0.968715	-0.0473	0.0492316	1.00097	0.953801	1.05046
Phosphatidylcholine (16:0_20:2) levels	Simple mode	107	0.068685	0.0912649	0.453364	-0.110194	0.247564	1.0711	0.89566	1.2809
Phosphatidylcholine (16:0_20:2) levels	Weighted mode	107	0.0357986	0.0739848	0.629481	-0.109212	0.180809	1.03645	0.896541	1.19819
Phosphatidylcholine (16:0_20:3) levels	MR Egger	107	-0.13585	0.0685496	0.0501185	-0.270207	-0.00149244	0.872974	0.763221	0.998509
Phosphatidylcholine (16:0_20:3) levels	Weighted median	107	0.033725	0.0361069	0.350286	-0.0370444	0.104494	1.0343	0.963633	1.11015
Phosphatidylcholine (16:0_20:3) levels	Inverse variance weighted	107	0.0211841	0.0255749	0.407492	-0.0289427	0.0713109	1.02141	0.971472	1.07392
Phosphatidylcholine (16:0_20:3) levels	Simple mode	107	0.0320288	0.0950827	0.736894	-0.154333	0.218391	1.03255	0.856986	1.24407
Phosphatidylcholine (16:0_20:3) levels	Weighted mode	107	0.0082162	0.0651336	0.899857	-0.119446	0.135878	1.00825	0.887412	1.14554
Phosphatidylcholine (16:0_20:4) levels	MR Egger	107	-0.0779581	0.0629986	0.218678	-0.201435	0.0455192	0.925003	0.817556	1.04657
Phosphatidylcholine (16:0_20:4) levels	Weighted median	107	-0.0136409	0.0355086	0.700863	-0.0832378	0.0559561	0.986452	0.920132	1.05755
Phosphatidylcholine (16:0_20:4) levels	Inverse variance weighted	107	0.0217396	0.0231615	0.347931	-0.0236569	0.0671362	1.02198	0.976621	1.06944
Phosphatidylcholine (16:0_20:4) levels	Simple mode	107	0.0438864	0.0857497	0.609858	-0.124183	0.211956	1.04486	0.883218	1.23609
Phosphatidylcholine (16:0_20:4) levels	Weighted mode	107	-0.0428863	0.0587792	0.467233	-0.158093	0.0723209	0.95802	0.85377	1.075
Phosphatidylcholine (16:0_20:5) levels	MR Egger	107	0.0479679	0.0641068	0.455982	-0.0776813	0.173617	1.04914	0.925259	1.1896
Phosphatidylcholine (16:0_20:5) levels	Weighted median	107	-0.00250081	0.0361841	0.944899	-0.0734216	0.06842	0.997502	0.929209	1.07081
Phosphatidylcholine (16:0_20:5) levels	Inverse variance weighted	107	0.026127	0.0232708	0.26155	-0.0194839	0.0717378	1.02647	0.980705	1.07437
Phosphatidylcholine (16:0_20:5) levels	Simple mode	107	0.0802442	0.0764109	0.29603	-0.0695212	0.23001	1.08355	0.93284	1.25861
Phosphatidylcholine (16:0_20:5) levels	Weighted mode	107	0.00231017	0.0546548	0.966364	-0.104813	0.109434	1.00231	0.900493	1.11565
Phosphatidylcholine (16:0_22:4) levels	MR Egger	107	-0.197126	0.0665521	0.00378073	-0.327568	-0.0666837	0.821087	0.720674	0.935491
Phosphatidylcholine (16:0_22:4) levels	Weighted median	107	-0.0447239	0.0377669	0.23633	-0.118747	0.0292993	0.956261	0.888032	1.02973
Phosphatidylcholine (16:0_22:4) levels	Inverse variance weighted	107	-0.0157885	0.0251143	0.529568	-0.0650126	0.0334356	0.984335	0.937056	1.034
Phosphatidylcholine (16:0_22:4) levels	Simple mode	107	-0.0797735	0.0793788	0.317199	-0.235356	0.075809	0.923325	0.790289	1.07876
Phosphatidylcholine (16:0_22:4) levels	Weighted mode	107	-0.0883685	0.0564001	0.120139	-0.198913	0.0221757	0.915424	0.819621	1.02242
Phosphatidylcholine (16:0_22:5) levels	MR Egger	107	-0.114708	0.0646742	0.0790245	-0.241469	0.0120537	0.891627	0.785473	1.01213
Phosphatidylcholine (16:0_22:5) levels	Weighted median	107	-0.0154602	0.0378623	0.683034	-0.0896703	0.05875	0.984659	0.914233	1.06051
Phosphatidylcholine (16:0_22:5) levels	Inverse variance weighted	107	0.00704542	0.0239117	0.768266	-0.0398214	0.0539123	1.00707	0.960961	1.05539
Phosphatidylcholine (16:0_22:5) levels	Simple mode	107	0.0107089	0.101137	0.915873	-0.187519	0.208937	1.01077	0.829013	1.23237
Phosphatidylcholine (16:0_22:5) levels	Weighted mode	107	-0.0302277	0.0702537	0.667876	-0.167925	0.10747	0.970225	0.845417	1.11346
Phosphatidylcholine (16:0_22:6) levels	MR Egger	107	-0.0388801	0.0628486	0.537499	-0.162063	0.0843032	0.961866	0.850387	1.08796
Phosphatidylcholine (16:0_22:6) levels	Weighted median	107	0.0425486	0.0342407	0.214002	-0.024563	0.10966	1.04347	0.975736	1.1159
Phosphatidylcholine (16:0_22:6) levels	Inverse variance weighted	107	0.0285132	0.0229075	0.213238	-0.0163855	0.0734118	1.02892	0.983748	1.07617
Phosphatidylcholine (16:0_22:6) levels	Simple mode	107	0.0412058	0.0751055	0.584407	-0.106001	0.188413	1.04207	0.899424	1.20733
Phosphatidylcholine (16:0_22:6) levels	Weighted mode	107	0.045058	0.0565002	0.426953	-0.0656824	0.155798	1.04609	0.936428	1.16859
Phosphatidylcholine (16:1_18:0) levels	MR Egger	107	-0.0795675	0.0677959	0.243197	-0.212447	0.0533124	0.923516	0.808603	1.05476
Phosphatidylcholine (16:1_18:0) levels	Weighted median	107	0.0271253	0.0373791	0.468035	-0.0461377	0.100388	1.0275	0.95491	1.1056
Phosphatidylcholine (16:1_18:0) levels	Inverse variance weighted	107	0.0165672	0.0248735	0.505374	-0.0321849	0.0653193	1.01671	0.968328	1.0675
Phosphatidylcholine (16:1_18:0) levels	Simple mode	107	0.112174	0.0957083	0.243806	-0.0754138	0.299763	1.11871	0.92736	1.34954
Phosphatidylcholine (16:1_18:0) levels	Weighted mode	107	0.0559832	0.0624636	0.372148	-0.0664455	0.178412	1.05758	0.935714	1.19532
Phosphatidylcholine (16:1_18:1) levels	MR Egger	107	-0.132155	0.0644186	0.0427069	-0.258416	-0.00589449	0.876205	0.772274	0.994123
Phosphatidylcholine (16:1_18:1) levels	Weighted median	107	-0.0304735	0.0363009	0.401205	-0.101623	0.0406762	0.969986	0.90337	1.04151
Phosphatidylcholine (16:1_18:1) levels	Inverse variance weighted	107	-0.02764	0.0237053	0.243622	-0.0741025	0.0188225	0.972738	0.928577	1.019
Phosphatidylcholine (16:1_18:1) levels	Simple mode	107	0.113958	0.0860186	0.188084	-0.0546384	0.282554	1.1207	0.946827	1.32651
Phosphatidylcholine (16:1_18:1) levels	Weighted mode	107	-0.0297908	0.065736	0.65134	-0.158633	0.0990517	0.970649	0.853309	1.10412
Phosphatidylcholine (16:1_18:2) levels	MR Egger	107	-0.0227239	0.0663888	0.73282	-0.152846	0.107398	0.977532	0.858262	1.11338
Phosphatidylcholine (16:1_18:2) levels	Weighted median	107	-0.00268994	0.0365613	0.94135	-0.0743501	0.0689702	0.997314	0.928347	1.0714
Phosphatidylcholine (16:1_18:2) levels	Inverse variance weighted	107	-0.0134269	0.0240838	0.57718	-0.0606311	0.0337773	0.986663	0.94117	1.03435
Phosphatidylcholine (16:1_18:2) levels	Simple mode	107	0.113584	0.106086	0.286744	-0.094344	0.321512	1.12029	0.90997	1.37921
Phosphatidylcholine (16:1_18:2) levels	Weighted mode	107	0.113584	0.0993571	0.255535	-0.0811558	0.308324	1.12029	0.92205	1.36114
Phosphatidylcholine (16:1_20:4) levels	MR Egger	107	-0.0487509	0.0769934	0.52799	-0.199658	0.102156	0.952418	0.819011	1.10756
Phosphatidylcholine (16:1_20:4) levels	Weighted median	107	0.0234386	0.0419429	0.576284	-0.0587696	0.105647	1.02372	0.942924	1.11143
Phosphatidylcholine (16:1_20:4) levels	Inverse variance weighted	107	0.022409	0.0280881	0.42498	-0.0326437	0.0774617	1.02266	0.967883	1.08054
Phosphatidylcholine (16:1_20:4) levels	Simple mode	107	0.0295986	0.101277	0.770663	-0.168903	0.228101	1.03004	0.844591	1.25621
Phosphatidylcholine (16:1_20:4) levels	Weighted mode	107	0.0253374	0.0718873	0.725193	-0.115562	0.166237	1.02566	0.890866	1.18085
Phosphatidylcholine (17:0_18:1) levels	MR Egger	107	-0.0701386	0.0714352	0.328431	-0.210151	0.0698743	0.932265	0.810461	1.07237
Phosphatidylcholine (17:0_18:1) levels	Weighted median	107	-0.00345217	0.0366779	0.925013	-0.0753409	0.0684366	0.996554	0.927427	1.07083
Phosphatidylcholine (17:0_18:1) levels	Inverse variance weighted	107	0.0164853	0.0261157	0.527884	-0.0347016	0.0676721	1.01662	0.965894	1.07001
Phosphatidylcholine (17:0_18:1) levels	Simple mode	107	-0.0191618	0.0968979	0.843618	-0.209082	0.170758	0.981021	0.811329	1.1862
Phosphatidylcholine (17:0_18:1) levels	Weighted mode	107	-0.030599	0.103189	0.767402	-0.232849	0.171651	0.969864	0.792273	1.18726
Phosphatidylcholine (17:0_18:2) levels	MR Egger	107	-0.0208482	0.0653503	0.750343	-0.148935	0.107238	0.979368	0.861625	1.1132
Phosphatidylcholine (17:0_18:2) levels	Weighted median	107	-0.0244729	0.0356656	0.492603	-0.0943775	0.0454318	0.975824	0.909939	1.04648
Phosphatidylcholine (17:0_18:2) levels	Inverse variance weighted	107	-0.0266001	0.0237102	0.261912	-0.0730722	0.0198719	0.973751	0.929534	1.02007
Phosphatidylcholine (17:0_18:2) levels	Simple mode	107	-0.00733202	0.0886249	0.934222	-0.181037	0.166373	0.992695	0.834405	1.18101
Phosphatidylcholine (17:0_18:2) levels	Weighted mode	107	-0.0181968	0.0801602	0.820857	-0.175311	0.138917	0.981968	0.839196	1.14903
Phosphatidylcholine (17:0_20:4) levels	MR Egger	107	-0.0648491	0.0675964	0.339582	-0.197338	0.0676398	0.937209	0.820913	1.06998
Phosphatidylcholine (17:0_20:4) levels	Weighted median	107	0.0079849	0.0359239	0.824102	-0.062426	0.0783958	1.00802	0.939483	1.08155
Phosphatidylcholine (17:0_20:4) levels	Inverse variance weighted	107	0.00630099	0.0246656	0.79837	-0.0420435	0.0546455	1.00632	0.958828	1.05617
Phosphatidylcholine (17:0_20:4) levels	Simple mode	107	0.0322006	0.08829	0.716052	-0.140848	0.205249	1.03272	0.868621	1.22783
Phosphatidylcholine (17:0_20:4) levels	Weighted mode	107	0.0170821	0.0664532	0.797635	-0.113166	0.14733	1.01723	0.893002	1.15874
Phosphatidylcholine (18:0_18:1) levels	MR Egger	107	-0.108227	0.0655971	0.101958	-0.236797	0.0203435	0.897424	0.789151	1.02055
Phosphatidylcholine (18:0_18:1) levels	Weighted median	107	0.015941	0.03618	0.6595	-0.0549718	0.0868539	1.01607	0.946512	1.09074
Phosphatidylcholine (18:0_18:1) levels	Inverse variance weighted	107	0.0241015	0.0243232	0.321742	-0.023572	0.071775	1.02439	0.976704	1.07441
Phosphatidylcholine (18:0_18:1) levels	Simple mode	107	0.0244701	0.0943479	0.795861	-0.160452	0.209392	1.02477	0.851759	1.23293
Phosphatidylcholine (18:0_18:1) levels	Weighted mode	107	0.00514899	0.0686262	0.940333	-0.129358	0.139656	1.00516	0.878659	1.14988
Phosphatidylcholine (18:0_18:2) levels	MR Egger	107	0.020412	0.0710019	0.774307	-0.118752	0.159576	1.02062	0.888028	1.17301
Phosphatidylcholine (18:0_18:2) levels	Weighted median	107	0.0256941	0.0359014	0.474185	-0.0446725	0.0960608	1.02603	0.956311	1.10083
Phosphatidylcholine (18:0_18:2) levels	Inverse variance weighted	107	0.0132784	0.0257606	0.606236	-0.0372124	0.0637692	1.01337	0.963471	1.06585
Phosphatidylcholine (18:0_18:2) levels	Simple mode	107	-0.125573	0.089633	0.164145	-0.301254	0.0501078	0.881991	0.73989	1.05138
Phosphatidylcholine (18:0_18:2) levels	Weighted mode	107	0.0970913	0.0733422	0.188413	-0.0466593	0.240842	1.10196	0.954412	1.27232
Phosphatidylcholine (18:0_18:3) levels	MR Egger	107	-0.0406761	0.0695051	0.559652	-0.176906	0.0955538	0.96014	0.837858	1.10027
Phosphatidylcholine (18:0_18:3) levels	Weighted median	107	0.0298087	0.0372122	0.423106	-0.0431273	0.102745	1.03026	0.957789	1.10821
Phosphatidylcholine (18:0_18:3) levels	Inverse variance weighted	107	0.0273586	0.0253466	0.280419	-0.0223208	0.077038	1.02774	0.977926	1.08008
Phosphatidylcholine (18:0_18:3) levels	Simple mode	107	0.0501567	0.0859176	0.560611	-0.118242	0.218555	1.05144	0.888481	1.24428
Phosphatidylcholine (18:0_18:3) levels	Weighted mode	107	0.0403957	0.0657197	0.540092	-0.0884149	0.169206	1.04122	0.915381	1.18436
Phosphatidylcholine (18:0_20:2) levels	MR Egger	107	-0.127364	0.0751093	0.0929037	-0.274578	0.0198505	0.880413	0.759893	1.02005
Phosphatidylcholine (18:0_20:2) levels	Weighted median	107	0.0290737	0.0408731	0.476889	-0.0510377	0.109185	1.0295	0.950243	1.11537
Phosphatidylcholine (18:0_20:2) levels	Inverse variance weighted	107	0.00322117	0.0277301	0.907525	-0.0511298	0.0575721	1.00323	0.950155	1.05926
Phosphatidylcholine (18:0_20:2) levels	Simple mode	107	0.0719615	0.0965617	0.457776	-0.117299	0.261222	1.07461	0.889319	1.29852
Phosphatidylcholine (18:0_20:2) levels	Weighted mode	107	0.0449091	0.0631551	0.478589	-0.078875	0.168693	1.04593	0.924155	1.18376
Phosphatidylcholine (18:0_20:3) levels	MR Egger	107	-0.124124	0.0693572	0.0763965	-0.260064	0.0118165	0.883271	0.771002	1.01189
Phosphatidylcholine (18:0_20:3) levels	Weighted median	107	0.0172386	0.0368392	0.639826	-0.0549663	0.0894435	1.01739	0.946517	1.09357
Phosphatidylcholine (18:0_20:3) levels	Inverse variance weighted	107	0.0393598	0.0259189	0.128869	-0.0114411	0.0901608	1.04014	0.988624	1.09435
Phosphatidylcholine (18:0_20:3) levels	Simple mode	107	0.0432864	0.0920607	0.639182	-0.137153	0.223725	1.04424	0.871837	1.25073
Phosphatidylcholine (18:0_20:3) levels	Weighted mode	107	0.0109505	0.0573716	0.848993	-0.101498	0.123399	1.01101	0.903483	1.13134
Phosphatidylcholine (18:0_20:4) levels	MR Egger	107	-0.0790652	0.0644694	0.222792	-0.205425	0.0472949	0.92398	0.814301	1.04843
Phosphatidylcholine (18:0_20:4) levels	Weighted median	107	0.00749796	0.0352006	0.831322	-0.0614952	0.0764911	1.00753	0.940357	1.07949
Phosphatidylcholine (18:0_20:4) levels	Inverse variance weighted	107	0.02986	0.0237366	0.208401	-0.0166637	0.0763838	1.03031	0.983474	1.07938
Phosphatidylcholine (18:0_20:4) levels	Simple mode	107	0.0585507	0.090251	0.517901	-0.118341	0.235443	1.0603	0.888393	1.26547
Phosphatidylcholine (18:0_20:4) levels	Weighted mode	107	-0.0259324	0.0614028	0.673638	-0.146282	0.094417	0.974401	0.863914	1.09902
Phosphatidylcholine (18:0_20:5) levels	MR Egger	107	-0.00360609	0.0630614	0.954507	-0.127206	0.119994	0.9964	0.880552	1.12749
Phosphatidylcholine (18:0_20:5) levels	Weighted median	107	0.00494278	0.0351651	0.888218	-0.0639809	0.0738665	1.00496	0.938023	1.07666
Phosphatidylcholine (18:0_20:5) levels	Inverse variance weighted	107	0.0200169	0.022994	0.384013	-0.0250514	0.0650851	1.02022	0.97526	1.06725
Phosphatidylcholine (18:0_20:5) levels	Simple mode	107	0.105692	0.0839806	0.210964	-0.0589097	0.270294	1.11148	0.942792	1.31035
Phosphatidylcholine (18:0_20:5) levels	Weighted mode	107	-0.0459015	0.0665771	0.492048	-0.176393	0.0845896	0.955136	0.838289	1.08827
Phosphatidylcholine (18:0_22:5) levels	MR Egger	107	-0.133144	0.0705648	0.0619446	-0.271451	0.00516278	0.875339	0.762273	1.00518
Phosphatidylcholine (18:0_22:5) levels	Weighted median	107	-0.0356934	0.0365921	0.329342	-0.107414	0.0360271	0.964936	0.898154	1.03668
Phosphatidylcholine (18:0_22:5) levels	Inverse variance weighted	107	0.00750727	0.0261355	0.773925	-0.0437183	0.0587328	1.00754	0.957224	1.06049
Phosphatidylcholine (18:0_22:5) levels	Simple mode	107	0.121343	0.0934644	0.197009	-0.0618474	0.304533	1.12901	0.940026	1.35599
Phosphatidylcholine (18:0_22:5) levels	Weighted mode	107	-0.0851991	0.0661493	0.200557	-0.214852	0.0444536	0.918329	0.806661	1.04546
Phosphatidylcholine (18:0_22:6) levels	MR Egger	107	-0.0246251	0.063585	0.699334	-0.149252	0.100001	0.975676	0.861352	1.10517
Phosphatidylcholine (18:0_22:6) levels	Weighted median	107	0.0652914	0.0367415	0.0755599	-0.00672183	0.137305	1.06747	0.993301	1.14718
Phosphatidylcholine (18:0_22:6) levels	Inverse variance weighted	107	0.0591007	0.0231842	0.0107978	0.0136596	0.104542	1.06088	1.01375	1.1102
Phosphatidylcholine (18:0_22:6) levels	Simple mode	107	0.104263	0.0859354	0.227724	-0.0641707	0.272696	1.10989	0.937845	1.3135
Phosphatidylcholine (18:0_22:6) levels	Weighted mode	107	0.0759102	0.0626067	0.228019	-0.046799	0.198619	1.07887	0.954279	1.21972
Phosphatidylcholine (18:1_18:1) levels	MR Egger	107	-0.0766946	0.0628434	0.225044	-0.199868	0.0464785	0.926173	0.818839	1.04758
Phosphatidylcholine (18:1_18:1) levels	Weighted median	107	-0.0365532	0.0344487	0.288648	-0.104073	0.0309662	0.964107	0.90116	1.03145
Phosphatidylcholine (18:1_18:1) levels	Inverse variance weighted	107	-0.0235741	0.0229067	0.303417	-0.0684713	0.0213231	0.976702	0.93382	1.02155
Phosphatidylcholine (18:1_18:1) levels	Simple mode	107	-0.0258012	0.0809452	0.750544	-0.184454	0.132851	0.974529	0.831558	1.14208
Phosphatidylcholine (18:1_18:1) levels	Weighted mode	107	-0.043311	0.0640159	0.500155	-0.168782	0.0821602	0.957614	0.844693	1.08563
Phosphatidylcholine (18:1_18:2) levels	MR Egger	107	-0.0380611	0.0651252	0.560185	-0.165706	0.0895842	0.962654	0.847295	1.09372
Phosphatidylcholine (18:1_18:2) levels	Weighted median	107	-0.0155852	0.0354187	0.659918	-0.0850059	0.0538355	0.984536	0.918507	1.05531
Phosphatidylcholine (18:1_18:2) levels	Inverse variance weighted	107	-0.0317208	0.0236254	0.179383	-0.0780265	0.014585	0.968777	0.92494	1.01469
Phosphatidylcholine (18:1_18:2) levels	Simple mode	107	-0.0650681	0.0824911	0.431996	-0.226751	0.0966145	0.937004	0.79712	1.10144
Phosphatidylcholine (18:1_18:2) levels	Weighted mode	107	-0.0526648	0.0779499	0.500751	-0.205447	0.100117	0.948698	0.814284	1.1053
Phosphatidylcholine (18:1_18:3) levels	MR Egger	107	0.0373356	0.0667881	0.577341	-0.0935691	0.16824	1.03804	0.910675	1.18322
Phosphatidylcholine (18:1_18:3) levels	Weighted median	107	0.0320677	0.0346607	0.354867	-0.0358672	0.100003	1.03259	0.964768	1.10517
Phosphatidylcholine (18:1_18:3) levels	Inverse variance weighted	107	-0.0146292	0.0243436	0.547875	-0.0623427	0.0330842	0.985477	0.939561	1.03364
Phosphatidylcholine (18:1_18:3) levels	Simple mode	107	0.0410761	0.0867968	0.637012	-0.129046	0.211198	1.04193	0.878934	1.23516
Phosphatidylcholine (18:1_18:3) levels	Weighted mode	107	0.0369889	0.0586535	0.529637	-0.0779719	0.15195	1.03768	0.92499	1.1641
Phosphatidylcholine (18:1_20:2) levels	MR Egger	107	-0.0491364	0.0722314	0.497835	-0.19071	0.0924371	0.952051	0.826372	1.09684
Phosphatidylcholine (18:1_20:2) levels	Weighted median	107	-0.0729655	0.0390955	0.0619938	-0.149593	0.00366167	0.929633	0.861059	1.00367
Phosphatidylcholine (18:1_20:2) levels	Inverse variance weighted	107	-0.0418705	0.0262321	0.110454	-0.0932853	0.00954433	0.958994	0.910934	1.00959
Phosphatidylcholine (18:1_20:2) levels	Simple mode	107	-0.11154	0.0947749	0.241874	-0.297299	0.0742189	0.894456	0.742822	1.07704
Phosphatidylcholine (18:1_20:2) levels	Weighted mode	107	-0.0798482	0.0682949	0.244959	-0.213706	0.0540099	0.923257	0.807586	1.0555
Phosphatidylcholine (18:1_20:3) levels	MR Egger	107	-0.172097	0.0712925	0.0175111	-0.31183	-0.0323637	0.841898	0.732106	0.968154
Phosphatidylcholine (18:1_20:3) levels	Weighted median	107	-0.0217531	0.0361684	0.547548	-0.0926431	0.0491369	0.978482	0.911519	1.05036
Phosphatidylcholine (18:1_20:3) levels	Inverse variance weighted	107	-0.0184077	0.0265176	0.487577	-0.0703821	0.0335668	0.981761	0.932038	1.03414
Phosphatidylcholine (18:1_20:3) levels	Simple mode	107	-0.0449356	0.0860125	0.602461	-0.21352	0.123649	0.956059	0.807736	1.13162
Phosphatidylcholine (18:1_20:3) levels	Weighted mode	107	-0.031424	0.071043	0.659156	-0.170668	0.10782	0.969065	0.843101	1.11385
Phosphatidylcholine (18:1_20:4) levels	MR Egger	107	-0.109287	0.0627277	0.0843925	-0.232234	0.0136588	0.896473	0.792761	1.01375
Phosphatidylcholine (18:1_20:4) levels	Weighted median	107	-0.0220793	0.0352547	0.531131	-0.0911785	0.0470198	0.978163	0.912855	1.04814
Phosphatidylcholine (18:1_20:4) levels	Inverse variance weighted	107	-0.0175799	0.0228615	0.441909	-0.0623884	0.0272287	0.982574	0.939518	1.0276
Phosphatidylcholine (18:1_20:4) levels	Simple mode	107	0.0326065	0.0890942	0.71511	-0.142018	0.207231	1.03314	0.867606	1.23027
Phosphatidylcholine (18:1_20:4) levels	Weighted mode	107	-0.0143398	0.061279	0.81543	-0.134447	0.105767	0.985763	0.874199	1.11156
Phosphatidylcholine (18:2_18:2) levels	MR Egger	107	0.0229538	0.0671819	0.733284	-0.108723	0.15463	1.02322	0.896979	1.16723
Phosphatidylcholine (18:2_18:2) levels	Weighted median	107	0.0271533	0.0358167	0.448379	-0.0430473	0.097354	1.02753	0.957866	1.10225
Phosphatidylcholine (18:2_18:2) levels	Inverse variance weighted	107	-0.0297043	0.0244545	0.224489	-0.077635	0.0182265	0.970733	0.925302	1.01839
Phosphatidylcholine (18:2_18:2) levels	Simple mode	107	0.0200954	0.0914656	0.826524	-0.159177	0.199368	1.0203	0.852845	1.22063
Phosphatidylcholine (18:2_18:2) levels	Weighted mode	107	0.0460102	0.081699	0.57451	-0.11412	0.20614	1.04709	0.892151	1.22893
Phosphatidylcholine (18:2_20:1) levels	MR Egger	107	-0.0817043	0.0735442	0.269125	-0.225851	0.0624424	0.921544	0.797837	1.06443
Phosphatidylcholine (18:2_20:1) levels	Weighted median	107	0.0276135	0.0403675	0.493941	-0.0515067	0.106734	1.028	0.949797	1.11264
Phosphatidylcholine (18:2_20:1) levels	Inverse variance weighted	107	-0.0290937	0.0267372	0.276537	-0.0814986	0.0233113	0.971325	0.921734	1.02359
Phosphatidylcholine (18:2_20:1) levels	Simple mode	107	0.0891344	0.103905	0.392913	-0.114519	0.292788	1.09323	0.891795	1.34016
Phosphatidylcholine (18:2_20:1) levels	Weighted mode	107	0.0391122	0.0753196	0.604646	-0.108514	0.186739	1.03989	0.897166	1.20531
Phosphatidylcholine (18:2_20:3) levels	MR Egger	107	-0.0129832	0.068752	0.850582	-0.147737	0.121771	0.987101	0.862658	1.1295
Phosphatidylcholine (18:2_20:3) levels	Weighted median	107	-0.0441147	0.0384326	0.251032	-0.119443	0.0312132	0.956844	0.887415	1.03171
Phosphatidylcholine (18:2_20:3) levels	Inverse variance weighted	107	-0.0180961	0.0249445	0.468175	-0.0669873	0.0307952	0.982067	0.935207	1.03127
Phosphatidylcholine (18:2_20:3) levels	Simple mode	107	-0.0895787	0.111298	0.422706	-0.307723	0.128566	0.914316	0.735119	1.1372
Phosphatidylcholine (18:2_20:3) levels	Weighted mode	107	-0.0816439	0.086836	0.349249	-0.251842	0.0885547	0.9216	0.777367	1.09259
Phosphatidylcholine (18:2_20:4) levels	MR Egger	107	-0.0577632	0.0739046	0.436213	-0.202616	0.0870898	0.943873	0.816592	1.09099
Phosphatidylcholine (18:2_20:4) levels	Weighted median	107	-0.0247998	0.0384265	0.51868	-0.100116	0.0505162	0.975505	0.904733	1.05181
Phosphatidylcholine (18:2_20:4) levels	Inverse variance weighted	107	-0.0275656	0.0268385	0.304378	-0.0801691	0.0250379	0.972811	0.92296	1.02535
Phosphatidylcholine (18:2_20:4) levels	Simple mode	107	-0.0756828	0.0997281	0.449602	-0.27115	0.119784	0.92711	0.762502	1.12725
Phosphatidylcholine (18:2_20:4) levels	Weighted mode	107	0.00118092	0.0934695	0.989943	-0.182019	0.184381	1.00118	0.833585	1.20247
Phosphatidylcholine (O-16:0_16:0) levels	MR Egger	107	-0.017466	0.0654297	0.790037	-0.145708	0.110776	0.982686	0.86441	1.11714
Phosphatidylcholine (O-16:0_16:0) levels	Weighted median	107	-0.024623	0.0372096	0.508139	-0.0975537	0.0483078	0.975678	0.907054	1.04949
Phosphatidylcholine (O-16:0_16:0) levels	Inverse variance weighted	107	-0.0114218	0.0238814	0.632455	-0.0582294	0.0353857	0.988643	0.943434	1.03602
Phosphatidylcholine (O-16:0_16:0) levels	Simple mode	107	-0.0150204	0.0921818	0.870874	-0.195697	0.165656	0.985092	0.822262	1.18017
Phosphatidylcholine (O-16:0_16:0) levels	Weighted mode	107	-0.00753604	0.0757985	0.920991	-0.156101	0.141029	0.992492	0.855473	1.15146
Phosphatidylcholine (O-16:0_16:1) levels	MR Egger	107	-0.0841024	0.0707033	0.236922	-0.222681	0.0544762	0.919337	0.80037	1.05599
Phosphatidylcholine (O-16:0_16:1) levels	Weighted median	107	-0.0388152	0.0383726	0.311761	-0.114026	0.0363951	0.961928	0.892235	1.03707
Phosphatidylcholine (O-16:0_16:1) levels	Inverse variance weighted	107	-0.011469	0.0257588	0.656142	-0.0619562	0.0390182	0.988597	0.939924	1.03979
Phosphatidylcholine (O-16:0_16:1) levels	Simple mode	107	-0.0827243	0.0951464	0.38657	-0.269211	0.103763	0.920605	0.763982	1.10934
Phosphatidylcholine (O-16:0_16:1) levels	Weighted mode	107	-0.0561627	0.0773772	0.469543	-0.207822	0.0954966	0.945385	0.812352	1.10021
Phosphatidylcholine (O-16:0_18:1) levels	MR Egger	107	-0.123225	0.0637682	0.0560064	-0.24821	0.00176098	0.884065	0.780196	1.00176
Phosphatidylcholine (O-16:0_18:1) levels	Weighted median	107	-0.05102	0.0343101	0.137008	-0.118268	0.0162278	0.95026	0.888458	1.01636
Phosphatidylcholine (O-16:0_18:1) levels	Inverse variance weighted	107	-0.0724733	0.0232676	0.00184084	-0.118078	-0.0268688	0.930091	0.888627	0.973489
Phosphatidylcholine (O-16:0_18:1) levels	Simple mode	107	0.0345221	0.0844721	0.683599	-0.131043	0.200087	1.03512	0.87718	1.22151
Phosphatidylcholine (O-16:0_18:1) levels	Weighted mode	107	-0.0180891	0.063783	0.777267	-0.143104	0.106926	0.982074	0.866664	1.11285
Phosphatidylcholine (O-16:0_18:2) levels	MR Egger	107	0.0318812	0.065257	0.626181	-0.0960226	0.159785	1.03239	0.908444	1.17326
Phosphatidylcholine (O-16:0_18:2) levels	Weighted median	107	-0.0341804	0.0369194	0.354545	-0.106542	0.0381817	0.966397	0.898937	1.03892
Phosphatidylcholine (O-16:0_18:2) levels	Inverse variance weighted	107	-0.0278215	0.0237876	0.242169	-0.0744452	0.0188021	0.972562	0.928258	1.01898
Phosphatidylcholine (O-16:0_18:2) levels	Simple mode	107	-0.0596964	0.0924725	0.51996	-0.240943	0.12155	0.94205	0.785887	1.12925
Phosphatidylcholine (O-16:0_18:2) levels	Weighted mode	107	-0.0559006	0.0933025	0.550363	-0.238774	0.126972	0.945633	0.787593	1.13539
Phosphatidylcholine (O-16:0_20:3) levels	MR Egger	107	-0.0446222	0.0682654	0.514761	-0.178422	0.0891779	0.956359	0.836589	1.09328
Phosphatidylcholine (O-16:0_20:3) levels	Weighted median	107	-0.0028483	0.0365375	0.937863	-0.0744618	0.0687652	0.997156	0.928243	1.07118
Phosphatidylcholine (O-16:0_20:3) levels	Inverse variance weighted	107	-0.0103472	0.024833	0.676918	-0.0590198	0.0383254	0.989706	0.942688	1.03907
Phosphatidylcholine (O-16:0_20:3) levels	Simple mode	107	0.0236107	0.0861992	0.784688	-0.14534	0.192561	1.02389	0.864728	1.21235
Phosphatidylcholine (O-16:0_20:3) levels	Weighted mode	107	0.0186025	0.0669991	0.781819	-0.112716	0.149921	1.01878	0.893405	1.16174
Phosphatidylcholine (O-16:0_20:4) levels	MR Egger	107	-0.0300066	0.0627706	0.633619	-0.153037	0.0930238	0.970439	0.858098	1.09749
Phosphatidylcholine (O-16:0_20:4) levels	Weighted median	107	0.00990879	0.0357354	0.781563	-0.0601325	0.0799501	1.00996	0.94164	1.08323
Phosphatidylcholine (O-16:0_20:4) levels	Inverse variance weighted	107	-0.00930808	0.0228809	0.684151	-0.0541547	0.0355385	0.990735	0.947286	1.03618
Phosphatidylcholine (O-16:0_20:4) levels	Simple mode	107	0.0358849	0.0822999	0.663704	-0.125423	0.197193	1.03654	0.882124	1.21798
Phosphatidylcholine (O-16:0_20:4) levels	Weighted mode	107	0.0358849	0.0720111	0.619287	-0.105257	0.177027	1.03654	0.900093	1.19366
Phosphatidylcholine (O-16:0_22:5) levels	MR Egger	107	0.0476339	0.0809572	0.557538	-0.111042	0.20631	1.04879	0.894901	1.22913
Phosphatidylcholine (O-16:0_22:5) levels	Weighted median	107	-0.00931889	0.0393214	0.812662	-0.0863888	0.0677511	0.990724	0.917238	1.0701
Phosphatidylcholine (O-16:0_22:5) levels	Inverse variance weighted	107	0.000154814	0.029467	0.995808	-0.0576006	0.0579102	1.00015	0.944027	1.05962
Phosphatidylcholine (O-16:0_22:5) levels	Simple mode	107	0.0228956	0.093851	0.807736	-0.161052	0.206844	1.02316	0.851247	1.22979
Phosphatidylcholine (O-16:0_22:5) levels	Weighted mode	107	-0.0032675	0.088298	0.97055	-0.176332	0.169797	0.996738	0.83834	1.18506
Phosphatidylcholine (O-16:1_16:0) levels	MR Egger	107	-0.0243122	0.0694583	0.727021	-0.16045	0.111826	0.975981	0.85176	1.11832
Phosphatidylcholine (O-16:1_16:0) levels	Weighted median	107	-0.0330841	0.0391019	0.397497	-0.109724	0.0435556	0.967457	0.896082	1.04452
Phosphatidylcholine (O-16:1_16:0) levels	Inverse variance weighted	107	-0.0335205	0.0253211	0.185564	-0.0831499	0.0161089	0.967035	0.920213	1.01624
Phosphatidylcholine (O-16:1_16:0) levels	Simple mode	107	-0.143171	0.0895466	0.112833	-0.318682	0.0323408	0.866606	0.727107	1.03287
Phosphatidylcholine (O-16:1_16:0) levels	Weighted mode	107	-0.00376544	0.0698239	0.957094	-0.14062	0.133089	0.996242	0.868819	1.14235
Phosphatidylcholine (O-16:1_18:0) levels	MR Egger	107	-0.0926181	0.0648122	0.155966	-0.21965	0.0344138	0.911542	0.8028	1.03501
Phosphatidylcholine (O-16:1_18:0) levels	Weighted median	107	-0.055175	0.0372361	0.138404	-0.128158	0.0178078	0.94632	0.879715	1.01797
Phosphatidylcholine (O-16:1_18:0) levels	Inverse variance weighted	107	-0.0553817	0.0236194	0.0190394	-0.101676	-0.00908776	0.946124	0.903322	0.990953
Phosphatidylcholine (O-16:1_18:0) levels	Simple mode	107	-0.0262295	0.0825462	0.751296	-0.18802	0.135561	0.974112	0.828598	1.14518
Phosphatidylcholine (O-16:1_18:0) levels	Weighted mode	107	-0.0479044	0.0594745	0.422357	-0.164474	0.0686657	0.953225	0.848339	1.07108
Phosphatidylcholine (O-16:1_18:1) levels	MR Egger	107	-0.0413906	0.0628613	0.511694	-0.164599	0.0818175	0.959454	0.848234	1.08526
Phosphatidylcholine (O-16:1_18:1) levels	Weighted median	107	0.00432993	0.0368681	0.906508	-0.0679315	0.0765913	1.00434	0.934324	1.0796
Phosphatidylcholine (O-16:1_18:1) levels	Inverse variance weighted	107	-0.037858	0.0229186	0.0985656	-0.0827785	0.00706242	0.96285	0.920555	1.00709
Phosphatidylcholine (O-16:1_18:1) levels	Simple mode	107	0.0482173	0.0825264	0.560283	-0.113534	0.209969	1.0494	0.892673	1.23364
Phosphatidylcholine (O-16:1_18:1) levels	Weighted mode	107	0.0687048	0.0642406	0.287277	-0.0572067	0.194616	1.07112	0.944399	1.21484
Phosphatidylcholine (O-16:1_18:2) levels	MR Egger	107	0.00243745	0.0666284	0.970887	-0.128154	0.133029	1.00244	0.879718	1.14228
Phosphatidylcholine (O-16:1_18:2) levels	Weighted median	107	0.013028	0.036521	0.721296	-0.0585531	0.0846091	1.01311	0.943128	1.08829
Phosphatidylcholine (O-16:1_18:2) levels	Inverse variance weighted	107	-0.0198824	0.0241971	0.411257	-0.0673087	0.027544	0.980314	0.934907	1.02793
Phosphatidylcholine (O-16:1_18:2) levels	Simple mode	107	-0.083229	0.0950464	0.383191	-0.26952	0.103062	0.92014	0.763746	1.10856
Phosphatidylcholine (O-16:1_18:2) levels	Weighted mode	107	0.0973987	0.0751054	0.197507	-0.0498079	0.244605	1.1023	0.951412	1.27712
Phosphatidylcholine (O-16:1_20:3) levels	MR Egger	107	-0.0320333	0.0646884	0.621498	-0.158823	0.094756	0.968474	0.853148	1.09939
Phosphatidylcholine (O-16:1_20:3) levels	Weighted median	107	-0.00272075	0.0356847	0.939225	-0.0726628	0.0672213	0.997283	0.929914	1.06953
Phosphatidylcholine (O-16:1_20:3) levels	Inverse variance weighted	107	0.0144481	0.0235967	0.540345	-0.0318015	0.0606977	1.01455	0.968699	1.06258
Phosphatidylcholine (O-16:1_20:3) levels	Simple mode	107	-0.0596774	0.0877717	0.49804	-0.23171	0.112355	0.942068	0.793176	1.11891
Phosphatidylcholine (O-16:1_20:3) levels	Weighted mode	107	-0.0721827	0.0785145	0.359997	-0.226071	0.0817058	0.930361	0.797661	1.08514
Phosphatidylcholine (O-16:1_20:4) levels	MR Egger	107	0.00857224	0.0684727	0.900611	-0.125634	0.142779	1.00861	0.881937	1.15347
Phosphatidylcholine (O-16:1_20:4) levels	Weighted median	107	0.0230329	0.0370959	0.534665	-0.0496751	0.0957409	1.0233	0.951539	1.10047
Phosphatidylcholine (O-16:1_20:4) levels	Inverse variance weighted	107	0.00823902	0.0249446	0.741179	-0.0406524	0.0571304	1.00827	0.960163	1.05879
Phosphatidylcholine (O-16:1_20:4) levels	Simple mode	107	0.0448086	0.0995897	0.653678	-0.150387	0.240004	1.04583	0.860375	1.27125
Phosphatidylcholine (O-16:1_20:4) levels	Weighted mode	107	0.0848135	0.0889241	0.342368	-0.0894776	0.259105	1.08851	0.914409	1.29577
Phosphatidylcholine (O-16:2_18:0) levels	MR Egger	107	0.0278991	0.0651866	0.669536	-0.0998666	0.155665	1.02829	0.904958	1.16843
Phosphatidylcholine (O-16:2_18:0) levels	Weighted median	107	0.0378005	0.0354818	0.286717	-0.0317437	0.107345	1.03852	0.968755	1.11332
Phosphatidylcholine (O-16:2_18:0) levels	Inverse variance weighted	107	-0.00116939	0.0237617	0.960749	-0.0477422	0.0454035	0.998831	0.953379	1.04645
Phosphatidylcholine (O-16:2_18:0) levels	Simple mode	107	0.0456723	0.0872896	0.601908	-0.125415	0.21676	1.04673	0.88213	1.24205
Phosphatidylcholine (O-16:2_18:0) levels	Weighted mode	107	0.0568908	0.0745476	0.447071	-0.0892226	0.203004	1.05854	0.914642	1.22508
Phosphatidylcholine (O-17:0_15:0) levels	MR Egger	107	0.016834	0.0783678	0.830334	-0.136767	0.170435	1.01698	0.872174	1.18582
Phosphatidylcholine (O-17:0_15:0) levels	Weighted median	107	0.0161226	0.0393203	0.681782	-0.0609452	0.0931905	1.01625	0.940875	1.09767
Phosphatidylcholine (O-17:0_15:0) levels	Inverse variance weighted	107	0.0109232	0.0285013	0.701532	-0.0449393	0.0667857	1.01098	0.956055	1.06907
Phosphatidylcholine (O-17:0_15:0) levels	Simple mode	107	0.13985	0.10508	0.186081	-0.0661066	0.345806	1.1501	0.936031	1.41313
Phosphatidylcholine (O-17:0_15:0) levels	Weighted mode	107	0.134777	0.0727356	0.0666675	-0.00778448	0.277339	1.14428	0.992246	1.31961
Phosphatidylcholine (O-17:0_17:1) levels	MR Egger	107	-0.0617776	0.0641114	0.337462	-0.187436	0.0638807	0.940092	0.829082	1.06597
Phosphatidylcholine (O-17:0_17:1) levels	Weighted median	107	-0.0527527	0.0368308	0.152059	-0.124941	0.0194357	0.948615	0.882549	1.01963
Phosphatidylcholine (O-17:0_17:1) levels	Inverse variance weighted	107	-0.0219172	0.0234087	0.349126	-0.0677983	0.0239638	0.978321	0.934449	1.02425
Phosphatidylcholine (O-17:0_17:1) levels	Simple mode	107	-0.070351	0.0902745	0.437538	-0.247289	0.106587	0.932067	0.780915	1.11247
Phosphatidylcholine (O-17:0_17:1) levels	Weighted mode	107	-0.070351	0.0818623	0.392069	-0.230801	0.0900991	0.932067	0.793897	1.09428
Phosphatidylcholine (O-18:0_14:0) levels	MR Egger	107	0.0570627	0.0737328	0.440722	-0.0874536	0.201579	1.05872	0.916261	1.22333
Phosphatidylcholine (O-18:0_14:0) levels	Weighted median	107	-0.032235	0.0387977	0.40606	-0.108278	0.0438085	0.968279	0.897378	1.04478
Phosphatidylcholine (O-18:0_14:0) levels	Inverse variance weighted	107	-0.0472766	0.0270775	0.0808155	-0.100348	0.0057953	0.953824	0.904522	1.00581
Phosphatidylcholine (O-18:0_14:0) levels	Simple mode	107	-0.036853	0.082517	0.656067	-0.198586	0.12488	0.963818	0.819889	1.13301
Phosphatidylcholine (O-18:0_14:0) levels	Weighted mode	107	-0.0189488	0.0600879	0.753115	-0.136721	0.0988235	0.98123	0.872213	1.10387
Phosphatidylcholine (O-18:0_16:1) levels	MR Egger	107	-0.0688437	0.0690014	0.320711	-0.204086	0.066399	0.933473	0.815392	1.06865
Phosphatidylcholine (O-18:0_16:1) levels	Weighted median	107	-0.0236596	0.0379545	0.533044	-0.0980504	0.0507313	0.976618	0.906603	1.05204
Phosphatidylcholine (O-18:0_16:1) levels	Inverse variance weighted	107	-0.0420049	0.0251364	0.0947057	-0.0912722	0.00726237	0.958865	0.912769	1.00729
Phosphatidylcholine (O-18:0_16:1) levels	Simple mode	107	0.0270909	0.0937283	0.773118	-0.156617	0.210798	1.02746	0.855032	1.23466
Phosphatidylcholine (O-18:0_16:1) levels	Weighted mode	107	-0.000135561	0.0659678	0.998364	-0.129432	0.129161	0.999864	0.878594	1.13787
Phosphatidylcholine (O-18:0_20:4) levels	MR Egger	107	-0.128024	0.063799	0.0473549	-0.25307	-0.00297775	0.879832	0.776414	0.997027
Phosphatidylcholine (O-18:0_20:4) levels	Weighted median	107	-0.0792707	0.0352946	0.0247058	-0.148448	-0.0100933	0.92379	0.862045	0.989958
Phosphatidylcholine (O-18:0_20:4) levels	Inverse variance weighted	107	-0.0585845	0.0232786	0.0118469	-0.10421	-0.0129585	0.943099	0.901036	0.987125
Phosphatidylcholine (O-18:0_20:4) levels	Simple mode	107	-0.0901524	0.0823357	0.276026	-0.25153	0.0712255	0.913792	0.77761	1.07382
Phosphatidylcholine (O-18:0_20:4) levels	Weighted mode	107	-0.100613	0.0593666	0.0930553	-0.216971	0.0157459	0.904283	0.804953	1.01587
Phosphatidylcholine (O-18:1_16:0) levels	MR Egger	107	-0.0988208	0.0637612	0.124185	-0.223793	0.0261512	0.905905	0.799481	1.0265
Phosphatidylcholine (O-18:1_16:0) levels	Weighted median	107	-0.0521401	0.0368055	0.156588	-0.124279	0.0199986	0.949196	0.883134	1.0202
Phosphatidylcholine (O-18:1_16:0) levels	Inverse variance weighted	107	-0.0749958	0.0232645	0.00126582	-0.120594	-0.0293974	0.927747	0.886394	0.97103
Phosphatidylcholine (O-18:1_16:0) levels	Simple mode	107	-0.013602	0.0836084	0.871074	-0.177474	0.15027	0.98649	0.837382	1.16215
Phosphatidylcholine (O-18:1_16:0) levels	Weighted mode	107	-0.0394146	0.0625133	0.529725	-0.161941	0.0831114	0.961352	0.850492	1.08666
Phosphatidylcholine (O-18:1_18:2) levels	MR Egger	107	-0.00320369	0.0648117	0.96067	-0.130235	0.123827	0.996801	0.877889	1.13182
Phosphatidylcholine (O-18:1_18:2) levels	Weighted median	107	-0.0206823	0.0347236	0.551425	-0.0887404	0.0473759	0.97953	0.915083	1.04852
Phosphatidylcholine (O-18:1_18:2) levels	Inverse variance weighted	107	-0.0555231	0.0236627	0.0189539	-0.101902	-0.00914415	0.94599	0.903118	0.990898
Phosphatidylcholine (O-18:1_18:2) levels	Simple mode	107	-0.0765373	0.0909294	0.401838	-0.254759	0.101684	0.926318	0.775103	1.10703
Phosphatidylcholine (O-18:1_18:2) levels	Weighted mode	107	-0.0373762	0.0773608	0.629992	-0.189003	0.114251	0.963314	0.827784	1.12103
Phosphatidylcholine (O-18:1_20:3) levels	MR Egger	107	-0.0820792	0.0679141	0.229541	-0.215191	0.0510325	0.921199	0.806388	1.05236
Phosphatidylcholine (O-18:1_20:3) levels	Weighted median	107	-0.0417516	0.0389447	0.283687	-0.118083	0.03458	0.959108	0.888622	1.03518
Phosphatidylcholine (O-18:1_20:3) levels	Inverse variance weighted	107	0.00412381	0.0248741	0.868324	-0.0446294	0.052877	1.00413	0.956352	1.0543
Phosphatidylcholine (O-18:1_20:3) levels	Simple mode	107	-0.0512561	0.0930241	0.582795	-0.233583	0.131071	0.950035	0.791692	1.14005
Phosphatidylcholine (O-18:1_20:3) levels	Weighted mode	107	-0.0551521	0.0732898	0.453406	-0.1988	0.0884959	0.946341	0.819714	1.09253
Phosphatidylcholine (O-18:1_20:4) levels	MR Egger	107	-0.0728297	0.0628456	0.249139	-0.196007	0.0503477	0.929759	0.822006	1.05164
Phosphatidylcholine (O-18:1_20:4) levels	Weighted median	107	-0.0560031	0.0343214	0.102738	-0.123273	0.011267	0.945536	0.884022	1.01133
Phosphatidylcholine (O-18:1_20:4) levels	Inverse variance weighted	107	-0.026465	0.0229089	0.247998	-0.0713665	0.0184365	0.973882	0.931121	1.01861
Phosphatidylcholine (O-18:1_20:4) levels	Simple mode	107	-0.0849329	0.0938235	0.367391	-0.268827	0.0989612	0.918574	0.764276	1.10402
Phosphatidylcholine (O-18:1_20:4) levels	Weighted mode	107	-0.101601	0.0713689	0.157498	-0.241484	0.0382821	0.90339	0.785461	1.03902
Phosphatidylcholine (O-18:2_16:0) levels	MR Egger	107	0.00859415	0.0697924	0.902233	-0.128199	0.145387	1.00863	0.879678	1.15649
Phosphatidylcholine (O-18:2_16:0) levels	Weighted median	107	-0.00421073	0.035594	0.905831	-0.0739751	0.0655536	0.995798	0.928695	1.06775
Phosphatidylcholine (O-18:2_16:0) levels	Inverse variance weighted	107	-0.00984816	0.0253327	0.697459	-0.0595003	0.0398039	0.9902	0.942235	1.04061
Phosphatidylcholine (O-18:2_16:0) levels	Simple mode	107	-0.0754038	0.0908335	0.40833	-0.253437	0.10263	0.927369	0.776128	1.10808
Phosphatidylcholine (O-18:2_16:0) levels	Weighted mode	107	-0.0107457	0.0682765	0.875241	-0.144568	0.123076	0.989312	0.865396	1.13097
Phosphatidylcholine (O-18:2_18:1) levels	MR Egger	107	0.0178493	0.0685499	0.795078	-0.116509	0.152207	1.01801	0.890022	1.1644
Phosphatidylcholine (O-18:2_18:1) levels	Weighted median	107	0.012805	0.0371656	0.730441	-0.0600396	0.0856496	1.01289	0.941727	1.08942
Phosphatidylcholine (O-18:2_18:1) levels	Inverse variance weighted	107	-0.0533546	0.0250555	0.0332164	-0.102463	-0.00424583	0.948044	0.902611	0.995763
Phosphatidylcholine (O-18:2_18:1) levels	Simple mode	107	-0.0250963	0.084025	0.765772	-0.189785	0.139593	0.975216	0.827137	1.14981
Phosphatidylcholine (O-18:2_18:1) levels	Weighted mode	107	0.0201772	0.0537393	0.708066	-0.0851519	0.125506	1.02038	0.918373	1.13372
Phosphatidylcholine (O-18:2_18:2) levels	MR Egger	107	0.0164349	0.0705286	0.816196	-0.121801	0.154671	1.01657	0.885324	1.16727
Phosphatidylcholine (O-18:2_18:2) levels	Weighted median	107	-0.01618	0.0368218	0.660362	-0.0883507	0.0559907	0.98395	0.91544	1.05759
Phosphatidylcholine (O-18:2_18:2) levels	Inverse variance weighted	107	-0.000669466	0.0255976	0.979135	-0.0508407	0.0495018	0.999331	0.95043	1.05075
Phosphatidylcholine (O-18:2_18:2) levels	Simple mode	107	-0.00241873	0.0879813	0.978119	-0.174862	0.170025	0.997584	0.839573	1.18533
Phosphatidylcholine (O-18:2_18:2) levels	Weighted mode	107	-0.0690108	0.0943645	0.466197	-0.253965	0.115944	0.933317	0.775719	1.12293
Phosphatidylcholine (O-18:2_20:4) levels	MR Egger	107	0.066522	0.0677575	0.328473	-0.0662828	0.199327	1.06878	0.935866	1.22058
Phosphatidylcholine (O-18:2_20:4) levels	Weighted median	107	0.018804	0.037371	0.614844	-0.0544432	0.0920512	1.01898	0.947012	1.09642
Phosphatidylcholine (O-18:2_20:4) levels	Inverse variance weighted	107	-0.00114394	0.0247551	0.963143	-0.049664	0.0473761	0.998857	0.951549	1.04852
Phosphatidylcholine (O-18:2_20:4) levels	Simple mode	107	0.0262568	0.0872105	0.763948	-0.144676	0.197189	1.0266	0.865303	1.21797
Phosphatidylcholine (O-18:2_20:4) levels	Weighted mode	107	0.056661	0.0707156	0.424778	-0.0819416	0.195264	1.0583	0.921326	1.21563
Phosphatidylethanolamine (16:0_18:2) levels	MR Egger	107	-0.0282928	0.0838199	0.736381	-0.19258	0.135994	0.972104	0.824828	1.14568
Phosphatidylethanolamine (16:0_18:2) levels	Weighted median	107	-0.0143002	0.0419014	0.732892	-0.0964269	0.0678265	0.985802	0.908076	1.07018
Phosphatidylethanolamine (16:0_18:2) levels	Inverse variance weighted	107	-0.0116686	0.0303686	0.700805	-0.0711911	0.0478538	0.988399	0.931284	1.04902
Phosphatidylethanolamine (16:0_18:2) levels	Simple mode	107	-0.0341631	0.100027	0.733373	-0.230215	0.161889	0.966414	0.794363	1.17573
Phosphatidylethanolamine (16:0_18:2) levels	Weighted mode	107	0.023183	0.071174	0.745276	-0.116318	0.162684	1.02345	0.890192	1.17666
Phosphatidylethanolamine (16:0_20:4) levels	MR Egger	107	-0.0555847	0.0670975	0.409314	-0.187096	0.0759265	0.945932	0.829364	1.07888
Phosphatidylethanolamine (16:0_20:4) levels	Weighted median	107	-0.00449369	0.0368978	0.903067	-0.0768135	0.0678261	0.995516	0.926063	1.07018
Phosphatidylethanolamine (16:0_20:4) levels	Inverse variance weighted	107	-0.0167778	0.0243774	0.491295	-0.0645574	0.0310019	0.983362	0.937482	1.03149
Phosphatidylethanolamine (16:0_20:4) levels	Simple mode	107	0.0872096	0.0884084	0.326163	-0.0860708	0.26049	1.09113	0.917529	1.29757
Phosphatidylethanolamine (16:0_20:4) levels	Weighted mode	107	0.0524499	0.0649118	0.42089	-0.0747772	0.179677	1.05385	0.92795	1.19683
Phosphatidylethanolamine (18:0_18:2) levels	MR Egger	107	0.0320423	0.066539	0.631123	-0.0983742	0.162459	1.03256	0.90631	1.1764
Phosphatidylethanolamine (18:0_18:2) levels	Weighted median	107	0.00304624	0.0361921	0.932922	-0.0678902	0.0739827	1.00305	0.934363	1.07679
Phosphatidylethanolamine (18:0_18:2) levels	Inverse variance weighted	107	-0.000583812	0.0241759	0.980734	-0.0479686	0.046801	0.999416	0.953164	1.04791
Phosphatidylethanolamine (18:0_18:2) levels	Simple mode	107	0.0200786	0.0955493	0.833962	-0.167198	0.207355	1.02028	0.846032	1.23042
Phosphatidylethanolamine (18:0_18:2) levels	Weighted mode	107	0.0324238	0.0740691	0.662458	-0.112752	0.177599	1.03296	0.893373	1.19435
Phosphatidylethanolamine (18:0_20:4) levels	MR Egger	107	-0.0940318	0.0678962	0.169008	-0.227108	0.0390448	0.910254	0.796834	1.03982
Phosphatidylethanolamine (18:0_20:4) levels	Weighted median	107	-0.00724845	0.037536	0.846876	-0.0808191	0.0663222	0.992778	0.922361	1.06857
Phosphatidylethanolamine (18:0_20:4) levels	Inverse variance weighted	107	-0.0173007	0.024808	0.485564	-0.0659244	0.0313231	0.982848	0.936202	1.03182
Phosphatidylethanolamine (18:0_20:4) levels	Simple mode	107	0.0529516	0.0970179	0.586356	-0.137204	0.243107	1.05438	0.871793	1.2752
Phosphatidylethanolamine (18:0_20:4) levels	Weighted mode	107	0.0339211	0.0870819	0.697665	-0.136759	0.204602	1.0345	0.87218	1.22704
Phosphatidylethanolamine (18:1_18:1) levels	MR Egger	107	-0.00313062	0.0634929	0.960769	-0.127577	0.121315	0.996874	0.880226	1.12898
Phosphatidylethanolamine (18:1_18:1) levels	Weighted median	107	-0.0341317	0.0351909	0.332095	-0.103106	0.0348424	0.966444	0.902032	1.03546
Phosphatidylethanolamine (18:1_18:1) levels	Inverse variance weighted	107	-0.0312819	0.0231421	0.176462	-0.0766404	0.0140766	0.969202	0.926223	1.01418
Phosphatidylethanolamine (18:1_18:1) levels	Simple mode	107	0.0910975	0.0823282	0.271008	-0.0702657	0.252461	1.09538	0.932146	1.28719
Phosphatidylethanolamine (18:1_18:1) levels	Weighted mode	107	0.0570077	0.0644142	0.378151	-0.0692442	0.183259	1.05866	0.933099	1.20113
Phosphatidylethanolamine (O-16:1_18:2) levels	MR Egger	107	0.130613	0.0774224	0.0945685	-0.0211348	0.282361	1.13953	0.979087	1.32626
Phosphatidylethanolamine (O-16:1_18:2) levels	Weighted median	107	0.00559566	0.0427882	0.895953	-0.0782692	0.0894605	1.00561	0.924715	1.09358
Phosphatidylethanolamine (O-16:1_18:2) levels	Inverse variance weighted	107	-0.0131972	0.0286219	0.644736	-0.069296	0.0429017	0.98689	0.93305	1.04384
Phosphatidylethanolamine (O-16:1_18:2) levels	Simple mode	107	0.0628164	0.121341	0.605756	-0.175011	0.300644	1.06483	0.839447	1.35073
Phosphatidylethanolamine (O-16:1_18:2) levels	Weighted mode	107	0.0964241	0.103326	0.352835	-0.106094	0.298943	1.10123	0.89934	1.34843
Phosphatidylethanolamine (O-16:1_20:4) levels	MR Egger	107	0.0296884	0.062882	0.637814	-0.0935602	0.152937	1.03013	0.910683	1.16525
Phosphatidylethanolamine (O-16:1_20:4) levels	Weighted median	107	0.0301484	0.0344675	0.381741	-0.0374078	0.0977046	1.03061	0.963283	1.10264
Phosphatidylethanolamine (O-16:1_20:4) levels	Inverse variance weighted	107	0.0193015	0.0229193	0.399706	-0.0256204	0.0642234	1.01949	0.974705	1.06633
Phosphatidylethanolamine (O-16:1_20:4) levels	Simple mode	107	0.0667268	0.0827983	0.422107	-0.0955579	0.229011	1.069	0.908866	1.25736
Phosphatidylethanolamine (O-16:1_20:4) levels	Weighted mode	107	0.0473947	0.0763778	0.536241	-0.102306	0.197095	1.04854	0.902753	1.21786
Phosphatidylethanolamine (O-16:1_22:5) levels	MR Egger	107	0.041231	0.0740653	0.578928	-0.103937	0.186399	1.04209	0.901282	1.2049
Phosphatidylethanolamine (O-16:1_22:5) levels	Weighted median	107	0.0147525	0.0386675	0.702817	-0.0610359	0.0905408	1.01486	0.940789	1.09477
Phosphatidylethanolamine (O-16:1_22:5) levels	Inverse variance weighted	107	-0.013635	0.0269568	0.61299	-0.0664704	0.0392004	0.986458	0.935691	1.03998
Phosphatidylethanolamine (O-16:1_22:5) levels	Simple mode	107	0.084784	0.102862	0.411646	-0.116825	0.286393	1.08848	0.889741	1.33162
Phosphatidylethanolamine (O-16:1_22:5) levels	Weighted mode	107	0.0596125	0.0741095	0.422976	-0.0856422	0.204867	1.06143	0.917923	1.22736
Phosphatidylethanolamine (O-18:1_18:2) levels	MR Egger	107	0.0410692	0.0657252	0.533417	-0.0877523	0.169891	1.04192	0.915988	1.18518
Phosphatidylethanolamine (O-18:1_18:2) levels	Weighted median	107	-0.00339882	0.0356278	0.923999	-0.0732293	0.0664316	0.996607	0.929388	1.06869
Phosphatidylethanolamine (O-18:1_18:2) levels	Inverse variance weighted	107	-0.0245992	0.023981	0.304994	-0.0716019	0.0224034	0.975701	0.930901	1.02266
Phosphatidylethanolamine (O-18:1_18:2) levels	Simple mode	107	0.0310354	0.0909319	0.73355	-0.147191	0.209262	1.03152	0.863129	1.23277
Phosphatidylethanolamine (O-18:1_18:2) levels	Weighted mode	107	0.0233051	0.058765	0.692474	-0.0918743	0.138485	1.02358	0.91222	1.14853
Phosphatidylethanolamine (O-18:1_20:4) levels	MR Egger	107	-0.01795	0.0641851	0.780289	-0.143753	0.107853	0.98221	0.866102	1.11388
Phosphatidylethanolamine (O-18:1_20:4) levels	Weighted median	107	-0.00300128	0.0360452	0.933641	-0.0736499	0.0676474	0.997003	0.928997	1.06999
Phosphatidylethanolamine (O-18:1_20:4) levels	Inverse variance weighted	107	0.00221091	0.0232977	0.924396	-0.0434525	0.0478744	1.00221	0.957478	1.04904
Phosphatidylethanolamine (O-18:1_20:4) levels	Simple mode	107	0.0977474	0.0868309	0.262826	-0.0724412	0.267936	1.10268	0.93012	1.30726
Phosphatidylethanolamine (O-18:1_20:4) levels	Weighted mode	107	-0.0468659	0.0627129	0.456532	-0.169783	0.0760515	0.954215	0.843848	1.07902
Phosphatidylethanolamine (O-18:2_18:1) levels	MR Egger	107	0.0259577	0.0774382	0.738139	-0.125821	0.177737	1.0263	0.881772	1.19451
Phosphatidylethanolamine (O-18:2_18:1) levels	Weighted median	107	-0.0107356	0.0391245	0.783781	-0.0874195	0.0659484	0.989322	0.916293	1.06817
Phosphatidylethanolamine (O-18:2_18:1) levels	Inverse variance weighted	107	-0.0271769	0.0281548	0.334411	-0.0823604	0.0280065	0.973189	0.92094	1.0284
Phosphatidylethanolamine (O-18:2_18:1) levels	Simple mode	107	-0.00880733	0.0823117	0.914991	-0.170138	0.152524	0.991231	0.843548	1.16477
Phosphatidylethanolamine (O-18:2_18:1) levels	Weighted mode	107	0.00470822	0.0544347	0.931238	-0.101984	0.1114	1.00472	0.903044	1.11784
Phosphatidylethanolamine (O-18:2_18:2) levels	MR Egger	107	0.0628058	0.0714292	0.381261	-0.0771955	0.202807	1.06482	0.925709	1.22484
Phosphatidylethanolamine (O-18:2_18:2) levels	Weighted median	107	0.000896991	0.0382909	0.981311	-0.0741532	0.0759472	1.0009	0.928529	1.07891
Phosphatidylethanolamine (O-18:2_18:2) levels	Inverse variance weighted	107	-0.000209848	0.0260733	0.993578	-0.0513136	0.0508939	0.99979	0.949981	1.05221
Phosphatidylethanolamine (O-18:2_18:2) levels	Simple mode	107	0.121427	0.0960137	0.208757	-0.0667596	0.309614	1.12911	0.93542	1.3629
Phosphatidylethanolamine (O-18:2_18:2) levels	Weighted mode	107	-0.020325	0.0554437	0.714656	-0.128995	0.0883446	0.97988	0.878979	1.09236
Phosphatidylethanolamine (O-18:2_20:4) levels	MR Egger	107	-0.0073286	0.0635341	0.908389	-0.131855	0.117198	0.992698	0.876468	1.12434
Phosphatidylethanolamine (O-18:2_20:4) levels	Weighted median	107	-0.0132905	0.0352289	0.705979	-0.0823393	0.0557582	0.986797	0.920959	1.05734
Phosphatidylethanolamine (O-18:2_20:4) levels	Inverse variance weighted	107	0.0147512	0.0230643	0.522453	-0.0304548	0.0599571	1.01486	0.970004	1.06179
Phosphatidylethanolamine (O-18:2_20:4) levels	Simple mode	107	-0.0396463	0.0898222	0.659832	-0.215698	0.136405	0.961129	0.805979	1.14615
Phosphatidylethanolamine (O-18:2_20:4) levels	Weighted mode	107	-0.0587476	0.0675981	0.386771	-0.19124	0.0737446	0.942945	0.825935	1.07653
Phosphatidylinositol (16:0_18:1) levels	MR Egger	107	0.00304091	0.0629453	0.961561	-0.120332	0.126414	1.00305	0.886626	1.13475
Phosphatidylinositol (16:0_18:1) levels	Weighted median	107	0.00886368	0.0341492	0.795205	-0.0580688	0.0757962	1.0089	0.943585	1.07874
Phosphatidylinositol (16:0_18:1) levels	Inverse variance weighted	107	0.0225035	0.0229321	0.326441	-0.0224435	0.0674504	1.02276	0.977806	1.06978
Phosphatidylinositol (16:0_18:1) levels	Simple mode	107	-0.0273318	0.0792243	0.730783	-0.182611	0.127948	0.973038	0.833092	1.13649
Phosphatidylinositol (16:0_18:1) levels	Weighted mode	107	-0.0195285	0.0627552	0.756271	-0.142529	0.103472	0.980661	0.867163	1.10901
Phosphatidylinositol (16:0_18:2) levels	MR Egger	107	0.024347	0.0636721	0.702952	-0.10045	0.149144	1.02465	0.90443	1.16084
Phosphatidylinositol (16:0_18:2) levels	Weighted median	107	0.0207246	0.0344444	0.547384	-0.0467863	0.0882356	1.02094	0.954291	1.09225
Phosphatidylinositol (16:0_18:2) levels	Inverse variance weighted	107	0.0263772	0.0232053	0.255668	-0.0191052	0.0718596	1.02673	0.981076	1.0745
Phosphatidylinositol (16:0_18:2) levels	Simple mode	107	-0.0196294	0.0859759	0.819843	-0.188142	0.148883	0.980562	0.828497	1.16054
Phosphatidylinositol (16:0_18:2) levels	Weighted mode	107	-0.0196294	0.0642018	0.760398	-0.145465	0.106206	0.980562	0.86462	1.11205
Phosphatidylinositol (16:0_20:4) levels	MR Egger	107	-0.0927372	0.0717399	0.198957	-0.233347	0.047873	0.911433	0.791879	1.04904
Phosphatidylinositol (16:0_20:4) levels	Weighted median	107	0.00589012	0.0402624	0.88369	-0.0730241	0.0848044	1.00591	0.929578	1.0885
Phosphatidylinositol (16:0_20:4) levels	Inverse variance weighted	107	0.0468252	0.0261126	0.0729401	-0.00435544	0.0980059	1.04794	0.995654	1.10297
Phosphatidylinositol (16:0_20:4) levels	Simple mode	107	-0.0451777	0.102157	0.659218	-0.245405	0.15505	0.955828	0.782387	1.16772
Phosphatidylinositol (16:0_20:4) levels	Weighted mode	107	-0.0304321	0.0681154	0.655951	-0.163938	0.103074	0.970026	0.848794	1.10857
Phosphatidylinositol (18:0_18:1) levels	MR Egger	107	0.0841384	0.0628916	0.183841	-0.0391291	0.207406	1.08778	0.961627	1.23048
Phosphatidylinositol (18:0_18:1) levels	Weighted median	107	0.0489442	0.0349657	0.161579	-0.0195885	0.117477	1.05016	0.980602	1.12466
Phosphatidylinositol (18:0_18:1) levels	Inverse variance weighted	107	0.0484656	0.0229279	0.0345305	0.00352681	0.0934043	1.04966	1.00353	1.09791
Phosphatidylinositol (18:0_18:1) levels	Simple mode	107	0.107871	0.0925825	0.246578	-0.0735903	0.289333	1.1139	0.929052	1.33554
Phosphatidylinositol (18:0_18:1) levels	Weighted mode	107	-0.0571037	0.0806231	0.480326	-0.215125	0.100918	0.944496	0.806441	1.10619
Phosphatidylinositol (18:0_18:2) levels	MR Egger	107	0.0529339	0.0626488	0.400071	-0.0698578	0.175725	1.05436	0.932526	1.19211
Phosphatidylinositol (18:0_18:2) levels	Weighted median	107	0.0310472	0.0356586	0.38393	-0.0388437	0.100938	1.03153	0.961901	1.10621
Phosphatidylinositol (18:0_18:2) levels	Inverse variance weighted	107	0.0475907	0.022837	0.0371668	0.00283012	0.0923513	1.04874	1.00283	1.09675
Phosphatidylinositol (18:0_18:2) levels	Simple mode	107	0.00415623	0.0804963	0.958919	-0.153616	0.161929	1.00416	0.857601	1.17578
Phosphatidylinositol (18:0_18:2) levels	Weighted mode	107	0.0228594	0.0619499	0.712866	-0.0985625	0.144281	1.02312	0.906139	1.15521
Phosphatidylinositol (18:0_20:3) levels	MR Egger	107	-0.152532	0.0660661	0.0229142	-0.282022	-0.0230429	0.858531	0.754257	0.977221
Phosphatidylinositol (18:0_20:3) levels	Weighted median	107	-0.0398691	0.0373371	0.285603	-0.11305	0.0333115	0.960915	0.893106	1.03387
Phosphatidylinositol (18:0_20:3) levels	Inverse variance weighted	107	-0.0150683	0.0245454	0.539285	-0.0631772	0.0330407	0.985045	0.938777	1.03359
Phosphatidylinositol (18:0_20:3) levels	Simple mode	107	-0.0348036	0.0804638	0.666229	-0.192513	0.122905	0.965795	0.824884	1.13078
Phosphatidylinositol (18:0_20:3) levels	Weighted mode	107	-0.0392089	0.0588357	0.506594	-0.154527	0.076109	0.96155	0.856821	1.07908
Phosphatidylinositol (18:0_20:4) levels	MR Egger	107	-0.134731	0.0626333	0.0337611	-0.257492	-0.0119696	0.873951	0.772988	0.988102
Phosphatidylinositol (18:0_20:4) levels	Weighted median	107	-0.0303819	0.0357277	0.395118	-0.100408	0.0396444	0.970075	0.904468	1.04044
Phosphatidylinositol (18:0_20:4) levels	Inverse variance weighted	107	-0.0102479	0.0228298	0.653515	-0.0549943	0.0344984	0.989804	0.946491	1.0351
Phosphatidylinositol (18:0_20:4) levels	Simple mode	107	-0.114507	0.0971626	0.241231	-0.304946	0.0759314	0.891805	0.737163	1.07889
Phosphatidylinositol (18:0_20:4) levels	Weighted mode	107	-0.0961024	0.078176	0.221678	-0.249327	0.0571226	0.908371	0.779325	1.05879
Phosphatidylinositol (18:1_18:1) levels	MR Egger	107	0.00867497	0.0652207	0.894441	-0.119158	0.136508	1.00871	0.887668	1.14626
Phosphatidylinositol (18:1_18:1) levels	Weighted median	107	0.0120321	0.035327	0.733411	-0.0572088	0.081273	1.0121	0.944397	1.08467
Phosphatidylinositol (18:1_18:1) levels	Inverse variance weighted	107	0.0129154	0.0236618	0.58518	-0.0334617	0.0592924	1.013	0.967092	1.06109
Phosphatidylinositol (18:1_18:1) levels	Simple mode	107	0.0397886	0.0823909	0.630145	-0.121698	0.201275	1.04059	0.885416	1.22296
Phosphatidylinositol (18:1_18:1) levels	Weighted mode	107	0.0397886	0.066671	0.55192	-0.0908866	0.170464	1.04059	0.913121	1.18585
Phosphatidylinositol (18:1_18:2) levels	MR Egger	107	0.126504	0.0663079	0.0591446	-0.00345909	0.256468	1.13485	0.996547	1.29236
Phosphatidylinositol (18:1_18:2) levels	Weighted median	107	-0.00466308	0.037171	0.900168	-0.0775183	0.0681921	0.995348	0.92541	1.07057
Phosphatidylinositol (18:1_18:2) levels	Inverse variance weighted	107	0.011659	0.0241209	0.628843	-0.0356179	0.0589359	1.01173	0.965009	1.06071
Phosphatidylinositol (18:1_18:2) levels	Simple mode	107	-0.0346144	0.0842558	0.68203	-0.199756	0.130527	0.965978	0.818931	1.13943
Phosphatidylinositol (18:1_18:2) levels	Weighted mode	107	0.00845918	0.0639836	0.89507	-0.116949	0.133867	1.0085	0.889631	1.14324
Phosphatidylinositol (18:1_20:4) levels	MR Egger	107	-0.106147	0.0705904	0.135659	-0.244504	0.0322098	0.899292	0.783093	1.03273
Phosphatidylinositol (18:1_20:4) levels	Weighted median	107	-0.0114612	0.037435	0.759481	-0.0848338	0.0619115	0.988604	0.918665	1.06387
Phosphatidylinositol (18:1_20:4) levels	Inverse variance weighted	107	-0.00540206	0.0259731	0.83524	-0.0563094	0.0455053	0.994613	0.945247	1.04656
Phosphatidylinositol (18:1_20:4) levels	Simple mode	107	-0.0210862	0.0833085	0.800673	-0.184371	0.142198	0.979135	0.831627	1.15281
Phosphatidylinositol (18:1_20:4) levels	Weighted mode	107	-0.0390256	0.0607206	0.521802	-0.158038	0.0799868	0.961726	0.853817	1.08327
Sphingomyelin (d32:1) levels	MR Egger	107	0.0202484	0.0674983	0.764783	-0.112048	0.152545	1.02045	0.894001	1.16479
Sphingomyelin (d32:1) levels	Weighted median	107	0.0752435	0.0346259	0.0297772	0.00737674	0.14311	1.07815	1.0074	1.15386
Sphingomyelin (d32:1) levels	Inverse variance weighted	107	0.0156486	0.0244926	0.522882	-0.0323569	0.0636541	1.01577	0.968161	1.06572
Sphingomyelin (d32:1) levels	Simple mode	107	0.134203	0.101714	0.189873	-0.0651565	0.333562	1.14362	0.936921	1.39593
Sphingomyelin (d32:1) levels	Weighted mode	107	0.141815	0.088313	0.111288	-0.0312786	0.314908	1.15236	0.969206	1.37013
Sphingomyelin (d34:0) levels	MR Egger	107	-0.052827	0.0674733	0.435429	-0.185075	0.0794206	0.948544	0.831042	1.08266
Sphingomyelin (d34:0) levels	Weighted median	107	-0.0277786	0.0378737	0.463282	-0.102011	0.0464539	0.972604	0.903019	1.04755
Sphingomyelin (d34:0) levels	Inverse variance weighted	107	-0.0291738	0.0246284	0.236192	-0.0774454	0.0190979	0.971248	0.925478	1.01928
Sphingomyelin (d34:0) levels	Simple mode	107	-0.0430767	0.0897797	0.632355	-0.219045	0.132891	0.957838	0.803286	1.14213
Sphingomyelin (d34:0) levels	Weighted mode	107	-0.0323532	0.0655211	0.622482	-0.160775	0.0960682	0.968165	0.851484	1.10083
Sphingomyelin (d34:1) levels	MR Egger	107	-0.0431963	0.0734493	0.557721	-0.187157	0.100764	0.957723	0.829314	1.10602
Sphingomyelin (d34:1) levels	Weighted median	107	-0.0222652	0.0363768	0.540491	-0.0935637	0.0490334	0.977981	0.91068	1.05026
Sphingomyelin (d34:1) levels	Inverse variance weighted	107	-0.0242058	0.0266572	0.363856	-0.0764539	0.0280422	0.976085	0.926396	1.02844
Sphingomyelin (d34:1) levels	Simple mode	107	-0.0521897	0.0811029	0.521289	-0.211151	0.106772	0.949149	0.809651	1.11268
Sphingomyelin (d34:1) levels	Weighted mode	107	-0.0378574	0.0578401	0.514195	-0.151224	0.0755092	0.96285	0.859655	1.07843
Sphingomyelin (d34:2) levels	MR Egger	107	-0.0405277	0.075393	0.592024	-0.188298	0.107243	0.960283	0.828368	1.1132
Sphingomyelin (d34:2) levels	Weighted median	107	-0.018086	0.0371798	0.62665	-0.0909584	0.0547864	0.982077	0.913056	1.05631
Sphingomyelin (d34:2) levels	Inverse variance weighted	107	0.018658	0.0274436	0.496589	-0.0351314	0.0724473	1.01883	0.965479	1.07514
Sphingomyelin (d34:2) levels	Simple mode	107	-0.0242537	0.0865849	0.779936	-0.19396	0.145453	0.976038	0.823691	1.15656
Sphingomyelin (d34:2) levels	Weighted mode	107	-0.0292452	0.0705859	0.679476	-0.167594	0.109103	0.971178	0.845697	1.11528
Sphingomyelin (d36:1) levels	MR Egger	107	-0.0378681	0.0676403	0.576777	-0.170443	0.0947069	0.96284	0.843291	1.09934
Sphingomyelin (d36:1) levels	Weighted median	107	-0.0186963	0.0364665	0.608163	-0.0901706	0.052778	0.981477	0.913775	1.0542
Sphingomyelin (d36:1) levels	Inverse variance weighted	107	-0.0144815	0.024557	0.555387	-0.0626132	0.0336503	0.985623	0.939307	1.03422
Sphingomyelin (d36:1) levels	Simple mode	107	-0.0214096	0.0780536	0.784392	-0.174395	0.131575	0.978818	0.839965	1.14062
Sphingomyelin (d36:1) levels	Weighted mode	107	-0.011378	0.0537397	0.832729	-0.116708	0.0939518	0.988687	0.889845	1.09851
Sphingomyelin (d36:2) levels	MR Egger	107	-0.0551766	0.0747939	0.462333	-0.201773	0.0914194	0.946318	0.817281	1.09573
Sphingomyelin (d36:2) levels	Weighted median	107	-0.0158751	0.0378374	0.674806	-0.0900365	0.0582862	0.98425	0.913898	1.06002
Sphingomyelin (d36:2) levels	Inverse variance weighted	107	-0.00665534	0.0271977	0.806687	-0.0599627	0.0466521	0.993367	0.9418	1.04776
Sphingomyelin (d36:2) levels	Simple mode	107	-0.0687902	0.0824951	0.406229	-0.230481	0.0929002	0.933522	0.794152	1.09735
Sphingomyelin (d36:2) levels	Weighted mode	107	-0.031911	0.057765	0.581819	-0.14513	0.0813085	0.968593	0.864909	1.08471
Sphingomyelin (d38:1) levels	MR Egger	107	-0.0442475	0.0692597	0.524303	-0.179996	0.0915014	0.956717	0.835273	1.09582
Sphingomyelin (d38:1) levels	Weighted median	107	-0.0125476	0.0355249	0.723934	-0.0821764	0.0570812	0.987531	0.921109	1.05874
Sphingomyelin (d38:1) levels	Inverse variance weighted	107	-0.00738766	0.0251697	0.769129	-0.0567203	0.0419449	0.99264	0.944858	1.04284
Sphingomyelin (d38:1) levels	Simple mode	107	0.133027	0.0971867	0.173964	-0.0574593	0.323513	1.14228	0.94416	1.38197
Sphingomyelin (d38:1) levels	Weighted mode	107	0.0377925	0.0828229	0.649104	-0.12454	0.200126	1.03852	0.882903	1.22156
Sphingomyelin (d38:2) levels	MR Egger	107	-0.0446733	0.0671609	0.507401	-0.176309	0.086962	0.95631	0.838359	1.09086
Sphingomyelin (d38:2) levels	Weighted median	107	-0.011346	0.0365541	0.756265	-0.0829919	0.0603	0.988718	0.920359	1.06216
Sphingomyelin (d38:2) levels	Inverse variance weighted	107	-0.00919784	0.0244023	0.706229	-0.0570263	0.0386306	0.990844	0.944569	1.03939
Sphingomyelin (d38:2) levels	Simple mode	107	-0.0156408	0.0841062	0.852828	-0.180489	0.149207	0.984481	0.834862	1.16091
Sphingomyelin (d38:2) levels	Weighted mode	107	-0.0111411	0.0557975	0.842121	-0.120504	0.0982221	0.988921	0.886473	1.10321
Sphingomyelin (d40:1) levels	MR Egger	107	-0.0163181	0.0710946	0.818906	-0.155664	0.123027	0.983814	0.855847	1.13092
Sphingomyelin (d40:1) levels	Weighted median	107	0.0158018	0.0360261	0.660937	-0.0548094	0.086413	1.01593	0.946666	1.09026
Sphingomyelin (d40:1) levels	Inverse variance weighted	107	0.00982467	0.0258156	0.703521	-0.0407739	0.0604232	1.00987	0.960046	1.06229
Sphingomyelin (d40:1) levels	Simple mode	107	0.059236	0.0942622	0.531083	-0.125518	0.24399	1.06103	0.88204	1.27633
Sphingomyelin (d40:1) levels	Weighted mode	107	0.0274889	0.0684494	0.688791	-0.106672	0.16165	1.02787	0.89882	1.17545
Sphingomyelin (d40:2) levels	MR Egger	107	-0.0518653	0.0734702	0.481791	-0.195867	0.0921364	0.949457	0.822122	1.09651
Sphingomyelin (d40:2) levels	Weighted median	107	0.0243769	0.0356145	0.493682	-0.0454276	0.0941814	1.02468	0.955589	1.09876
Sphingomyelin (d40:2) levels	Inverse variance weighted	107	0.0015962	0.0267319	0.952385	-0.0507983	0.0539907	1.0016	0.95047	1.05547
Sphingomyelin (d40:2) levels	Simple mode	107	0.0549447	0.0903947	0.544599	-0.122229	0.232118	1.05648	0.884946	1.26127
Sphingomyelin (d40:2) levels	Weighted mode	107	0.0206393	0.0723386	0.775959	-0.121144	0.162423	1.02085	0.885906	1.17636
Sphingomyelin (d42:2) levels	MR Egger	107	-0.0427089	0.0670298	0.525406	-0.174087	0.0886696	0.95819	0.840224	1.09272
Sphingomyelin (d42:2) levels	Weighted median	107	0.00904869	0.0341904	0.791274	-0.0579644	0.0760618	1.00909	0.943684	1.07903
Sphingomyelin (d42:2) levels	Inverse variance weighted	107	-0.0149907	0.0243401	0.537971	-0.0626972	0.0327159	0.985121	0.939228	1.03326
Sphingomyelin (d42:2) levels	Simple mode	107	-0.0288185	0.0747824	0.700739	-0.175392	0.117755	0.971593	0.839128	1.12497
Sphingomyelin (d42:2) levels	Weighted mode	107	0.0326407	0.0575826	0.572015	-0.0802213	0.145503	1.03318	0.922912	1.15662
Triacylglycerol (46:1) levels	MR Egger	107	0.0360856	0.0732119	0.623118	-0.10741	0.179581	1.03674	0.898158	1.19672
Triacylglycerol (46:1) levels	Weighted median	107	0.0533308	0.040026	0.182728	-0.0251202	0.131782	1.05478	0.975193	1.14086
Triacylglycerol (46:1) levels	Inverse variance weighted	107	0.0664991	0.0266121	0.0124606	0.0143393	0.118659	1.06876	1.01444	1.12599
Triacylglycerol (46:1) levels	Simple mode	107	0.11881	0.11461	0.302259	-0.105825	0.343446	1.12616	0.899582	1.4098
Triacylglycerol (46:1) levels	Weighted mode	107	-0.0477627	0.0840598	0.571101	-0.21252	0.116994	0.95336	0.808544	1.12411
Triacylglycerol (46:2) levels	MR Egger	107	0.0362322	0.0746332	0.628354	-0.110049	0.182513	1.0369	0.89579	1.20023
Triacylglycerol (46:2) levels	Weighted median	107	0.0320652	0.0411794	0.436173	-0.0486463	0.112777	1.03258	0.952518	1.11938
Triacylglycerol (46:2) levels	Inverse variance weighted	107	0.0534618	0.0271613	0.0490332	0.000225528	0.106698	1.05492	1.00023	1.1126
Triacylglycerol (46:2) levels	Simple mode	107	0.0115684	0.109581	0.916123	-0.20321	0.226347	1.01164	0.816107	1.25401
Triacylglycerol (46:2) levels	Weighted mode	107	-0.0370307	0.0739835	0.617742	-0.182038	0.107977	0.963647	0.833569	1.11402
Triacylglycerol (48:0) levels	MR Egger	107	0.0542965	0.0775238	0.485236	-0.0976501	0.206243	1.0558	0.906966	1.22905
Triacylglycerol (48:0) levels	Weighted median	107	0.0678119	0.0413957	0.101393	-0.0133238	0.148948	1.07016	0.986765	1.16061
Triacylglycerol (48:0) levels	Inverse variance weighted	107	0.0720748	0.0280867	0.0102833	0.0170248	0.127125	1.07474	1.01717	1.13556
Triacylglycerol (48:0) levels	Simple mode	107	-0.133963	0.112258	0.235395	-0.353988	0.0860618	0.874622	0.701883	1.08987
Triacylglycerol (48:0) levels	Weighted mode	107	-0.0855926	0.0925208	0.357006	-0.266933	0.0957482	0.917968	0.765724	1.10048
Triacylglycerol (48:1) levels	MR Egger	107	0.0039473	0.0663275	0.952657	-0.126055	0.133949	1.00396	0.881567	1.14333
Triacylglycerol (48:1) levels	Weighted median	107	0.0341313	0.037983	0.368868	-0.0403153	0.108578	1.03472	0.960487	1.11469
Triacylglycerol (48:1) levels	Inverse variance weighted	107	0.0591037	0.0241513	0.0143962	0.0117671	0.10644	1.06089	1.01184	1.11231
Triacylglycerol (48:1) levels	Simple mode	107	-0.0763489	0.0967654	0.431867	-0.266009	0.113311	0.926493	0.766432	1.11998
Triacylglycerol (48:1) levels	Weighted mode	107	-0.0193833	0.0697876	0.781747	-0.156167	0.1174	0.980803	0.855416	1.12457
Triacylglycerol (48:2) levels	MR Egger	107	-0.0129435	0.0695237	0.852668	-0.14921	0.123323	0.98714	0.861388	1.13125
Triacylglycerol (48:2) levels	Weighted median	107	0.033989	0.0391642	0.385471	-0.0427729	0.110751	1.03457	0.958129	1.11712
Triacylglycerol (48:2) levels	Inverse variance weighted	107	0.0514464	0.0253283	0.0422363	0.00180297	0.10109	1.05279	1.0018	1.10638
Triacylglycerol (48:2) levels	Simple mode	107	0.217377	0.104872	0.040617	0.0118287	0.422926	1.24281	1.0119	1.52642
Triacylglycerol (48:2) levels	Weighted mode	107	0.0547154	0.0790593	0.4904	-0.100241	0.209672	1.05624	0.90462	1.23327
Triacylglycerol (48:3) levels	MR Egger	107	0.00865026	0.0671541	0.897753	-0.122972	0.140272	1.00869	0.884289	1.15059
Triacylglycerol (48:3) levels	Weighted median	107	0.0354088	0.0379608	0.350937	-0.0389943	0.109812	1.03604	0.961756	1.11607
Triacylglycerol (48:3) levels	Inverse variance weighted	107	0.0335322	0.0244	0.169357	-0.0142917	0.0813562	1.0341	0.98581	1.08476
Triacylglycerol (48:3) levels	Simple mode	107	-0.116873	0.1027	0.257683	-0.318165	0.0844184	0.889698	0.727483	1.08808
Triacylglycerol (48:3) levels	Weighted mode	107	0.0446424	0.0827165	0.590534	-0.117482	0.206767	1.04565	0.889156	1.2297
Triacylglycerol (49:1) levels	MR Egger	107	0.0285952	0.0770919	0.711442	-0.122505	0.179695	1.02901	0.884702	1.19685
Triacylglycerol (49:1) levels	Weighted median	107	0.0131324	0.0414136	0.751165	-0.0680383	0.0943031	1.01322	0.934225	1.09889
Triacylglycerol (49:1) levels	Inverse variance weighted	107	0.0538246	0.0280171	0.054715	-0.00108896	0.108738	1.0553	0.998912	1.11487
Triacylglycerol (49:1) levels	Simple mode	107	-0.0182784	0.100178	0.855571	-0.214628	0.178071	0.981888	0.806842	1.19491
Triacylglycerol (49:1) levels	Weighted mode	107	-0.0222977	0.0801116	0.781299	-0.179316	0.134721	0.977949	0.835841	1.14422
Triacylglycerol (49:2) levels	MR Egger	107	0.0466624	0.071056	0.512812	-0.0926073	0.185932	1.04777	0.911551	1.20434
Triacylglycerol (49:2) levels	Weighted median	107	0.0739883	0.0408976	0.0704334	-0.00617091	0.154148	1.07679	0.993848	1.16666
Triacylglycerol (49:2) levels	Inverse variance weighted	107	0.0360408	0.0258399	0.163084	-0.0146053	0.0866869	1.0367	0.985501	1.09056
Triacylglycerol (49:2) levels	Simple mode	107	0.139912	0.103974	0.18129	-0.0638778	0.343701	1.15017	0.93812	1.41016
Triacylglycerol (49:2) levels	Weighted mode	107	0.114032	0.102787	0.269767	-0.0874306	0.315495	1.12079	0.916282	1.37094
Triacylglycerol (50:1) levels	MR Egger	107	0.0144734	0.0652575	0.824909	-0.113431	0.142378	1.01458	0.892765	1.15301
Triacylglycerol (50:1) levels	Weighted median	107	0.0333689	0.03659	0.361787	-0.0383476	0.105085	1.03393	0.962378	1.11081
Triacylglycerol (50:1) levels	Inverse variance weighted	107	0.0548768	0.0237139	0.0206614	0.00839748	0.101356	1.05641	1.00843	1.10667
Triacylglycerol (50:1) levels	Simple mode	107	0.0683465	0.0918864	0.458634	-0.111751	0.248444	1.07074	0.894267	1.28203
Triacylglycerol (50:1) levels	Weighted mode	107	-0.0048531	0.0721298	0.946483	-0.146227	0.136521	0.995159	0.863961	1.14628
Triacylglycerol (50:2) levels	MR Egger	107	-0.0267817	0.0669458	0.689932	-0.157995	0.104432	0.973574	0.853854	1.11008
Triacylglycerol (50:2) levels	Weighted median	107	0.0530726	0.037018	0.151659	-0.0194827	0.125628	1.05451	0.980706	1.13386
Triacylglycerol (50:2) levels	Inverse variance weighted	107	0.0431284	0.0244323	0.0775267	-0.00475891	0.0910157	1.04407	0.995252	1.09529
Triacylglycerol (50:2) levels	Simple mode	107	0.151664	0.0956324	0.11574	-0.0357757	0.339103	1.16377	0.964857	1.40369
Triacylglycerol (50:2) levels	Weighted mode	107	0.100919	0.0726924	0.167954	-0.0415578	0.243397	1.10619	0.959294	1.27557
Triacylglycerol (50:3) levels	MR Egger	107	-0.0314367	0.067326	0.641516	-0.163396	0.100522	0.969052	0.849255	1.10575
Triacylglycerol (50:3) levels	Weighted median	107	0.0528228	0.0384302	0.169282	-0.0225004	0.128146	1.05424	0.977751	1.13672
Triacylglycerol (50:3) levels	Inverse variance weighted	107	0.0351325	0.0245602	0.152584	-0.0130055	0.0832704	1.03576	0.987079	1.08684
Triacylglycerol (50:3) levels	Simple mode	107	0.123289	0.0989888	0.215699	-0.070729	0.317307	1.13121	0.931714	1.37342
Triacylglycerol (50:3) levels	Weighted mode	107	0.0946435	0.0834185	0.259118	-0.0688568	0.258144	1.09927	0.93346	1.29453
Triacylglycerol (50:4) levels	MR Egger	107	-6.75e-05	0.066851	0.999196	-0.131095	0.13096	0.999932	0.877134	1.13992
Triacylglycerol (50:4) levels	Weighted median	107	0.0585122	0.0351955	0.0964142	-0.0104709	0.127495	1.06026	0.989584	1.13598
Triacylglycerol (50:4) levels	Inverse variance weighted	107	0.0328091	0.0242893	0.176772	-0.014798	0.0804161	1.03335	0.985311	1.08374
Triacylglycerol (50:4) levels	Simple mode	107	0.12292	0.0916175	0.182573	-0.0566507	0.30249	1.13079	0.944924	1.35322
Triacylglycerol (50:4) levels	Weighted mode	107	0.105238	0.0903005	0.246464	-0.0717508	0.282227	1.11098	0.930763	1.32608
Triacylglycerol (50:5) levels	MR Egger	107	-0.00507802	0.071485	0.943504	-0.145189	0.135033	0.994935	0.864859	1.14457
Triacylglycerol (50:5) levels	Weighted median	107	0.0167569	0.0396859	0.672851	-0.0610275	0.0945414	1.0169	0.940797	1.09915
Triacylglycerol (50:5) levels	Inverse variance weighted	107	0.00988471	0.026158	0.705516	-0.041385	0.0611544	1.00993	0.95946	1.06306
Triacylglycerol (50:5) levels	Simple mode	107	0.0605467	0.109298	0.580773	-0.153677	0.274771	1.06242	0.857549	1.31623
Triacylglycerol (50:5) levels	Weighted mode	107	0.0218538	0.0815745	0.789297	-0.138032	0.18174	1.02209	0.871071	1.1993
Triacylglycerol (51:1) levels	MR Egger	107	0.0329595	0.0827496	0.691215	-0.12923	0.195149	1.03351	0.878772	1.21549
Triacylglycerol (51:1) levels	Weighted median	107	-0.0135479	0.0433505	0.754645	-0.0985148	0.071419	0.986543	0.906182	1.07403
Triacylglycerol (51:1) levels	Inverse variance weighted	107	0.0487594	0.030017	0.104292	-0.0100739	0.107593	1.04997	0.989977	1.11359
Triacylglycerol (51:1) levels	Simple mode	107	-0.0700624	0.109128	0.522246	-0.283953	0.143828	0.932336	0.752802	1.15469
Triacylglycerol (51:1) levels	Weighted mode	107	-0.0552935	0.081274	0.497776	-0.214591	0.104004	0.946207	0.806872	1.1096
Triacylglycerol (51:2) levels	MR Egger	107	-0.00736927	0.0713156	0.917896	-0.147148	0.132409	0.992658	0.863166	1.14158
Triacylglycerol (51:2) levels	Weighted median	107	0.0807296	0.0382556	0.0348353	0.00574857	0.155711	1.08408	1.00577	1.16849
Triacylglycerol (51:2) levels	Inverse variance weighted	107	0.0365286	0.0259366	0.159019	-0.0143072	0.0873644	1.0372	0.985795	1.09129
Triacylglycerol (51:2) levels	Simple mode	107	0.153536	0.110798	0.168741	-0.0636291	0.3707	1.16595	0.938353	1.44875
Triacylglycerol (51:2) levels	Weighted mode	107	0.116496	0.092304	0.209687	-0.0644201	0.297411	1.12355	0.937611	1.34637
Triacylglycerol (51:3) levels	MR Egger	107	-0.01316	0.0671984	0.845116	-0.144869	0.118549	0.986926	0.865136	1.12586
Triacylglycerol (51:3) levels	Weighted median	107	0.0381377	0.0364902	0.295954	-0.0333831	0.109658	1.03887	0.967168	1.1159
Triacylglycerol (51:3) levels	Inverse variance weighted	107	0.0271017	0.0244252	0.267181	-0.0207717	0.074975	1.02747	0.979443	1.07786
Triacylglycerol (51:3) levels	Simple mode	107	0.16631	0.0985037	0.0942806	-0.0267567	0.359378	1.18094	0.973598	1.43244
Triacylglycerol (51:3) levels	Weighted mode	107	0.10466	0.0950198	0.273194	-0.0815789	0.290899	1.11033	0.92166	1.33763
Triacylglycerol (51:4) levels	MR Egger	107	-0.00735858	0.0757852	0.922834	-0.155898	0.14118	0.992668	0.855647	1.15163
Triacylglycerol (51:4) levels	Weighted median	107	0.0162969	0.0422928	0.699988	-0.0665969	0.0991908	1.01643	0.935572	1.10428
Triacylglycerol (51:4) levels	Inverse variance weighted	107	0.0252783	0.0274726	0.357505	-0.0285679	0.0791246	1.0256	0.971836	1.08234
Triacylglycerol (51:4) levels	Simple mode	107	0.0126709	0.0960447	0.895292	-0.175577	0.200918	1.01275	0.838973	1.22253
Triacylglycerol (51:4) levels	Weighted mode	107	0.000477253	0.0782859	0.995147	-0.152963	0.153918	1.00048	0.858161	1.16639
Triacylglycerol (52:2) levels	MR Egger	107	-0.0202786	0.0670808	0.763021	-0.151757	0.1112	0.979926	0.859197	1.11762
Triacylglycerol (52:2) levels	Weighted median	107	0.052583	0.0347038	0.129723	-0.0154364	0.120602	1.05399	0.984682	1.12818
Triacylglycerol (52:2) levels	Inverse variance weighted	107	0.0311968	0.0244155	0.20134	-0.0166577	0.0790512	1.03169	0.98348	1.08226
Triacylglycerol (52:2) levels	Simple mode	107	0.0580874	0.082864	0.484841	-0.104326	0.220501	1.05981	0.900931	1.2467
Triacylglycerol (52:2) levels	Weighted mode	107	0.0266106	0.0673574	0.693588	-0.10541	0.158631	1.02697	0.899956	1.17191
Triacylglycerol (52:3) levels	MR Egger	107	-0.00357302	0.0641377	0.95568	-0.129283	0.122137	0.996433	0.878725	1.12991
Triacylglycerol (52:3) levels	Weighted median	107	0.0494215	0.0361971	0.172144	-0.0215247	0.120368	1.05066	0.978705	1.12791
Triacylglycerol (52:3) levels	Inverse variance weighted	107	0.0258304	0.0232966	0.267531	-0.0198309	0.0714917	1.02617	0.980364	1.07411
Triacylglycerol (52:3) levels	Simple mode	107	0.120442	0.0871715	0.169979	-0.0504142	0.291298	1.128	0.950835	1.33816
Triacylglycerol (52:3) levels	Weighted mode	107	0.0951433	0.0793207	0.233017	-0.0603252	0.250612	1.09982	0.941458	1.28481
Triacylglycerol (52:4) levels	MR Egger	107	0.0207382	0.0627259	0.741593	-0.102205	0.143681	1.02095	0.902845	1.15452
Triacylglycerol (52:4) levels	Weighted median	107	0.0500338	0.0362599	0.167628	-0.0210356	0.121103	1.05131	0.979184	1.12874
Triacylglycerol (52:4) levels	Inverse variance weighted	107	0.0245052	0.0228661	0.283863	-0.0203124	0.0693227	1.02481	0.979893	1.07178
Triacylglycerol (52:4) levels	Simple mode	107	0.0246691	0.0946194	0.794815	-0.160785	0.210123	1.02498	0.851475	1.23383
Triacylglycerol (52:4) levels	Weighted mode	107	0.0556918	0.0810103	0.493291	-0.103088	0.214472	1.05727	0.902047	1.23921
Triacylglycerol (52:5) levels	MR Egger	107	0.00834927	0.0627497	0.894403	-0.11464	0.131339	1.00838	0.891687	1.14035
Triacylglycerol (52:5) levels	Weighted median	107	0.0524255	0.0370713	0.157309	-0.0202342	0.125085	1.05382	0.979969	1.13325
Triacylglycerol (52:5) levels	Inverse variance weighted	107	0.025311	0.0228757	0.268527	-0.0195252	0.0701473	1.02563	0.980664	1.07267
Triacylglycerol (52:5) levels	Simple mode	107	0.0929767	0.0928082	0.318714	-0.0889273	0.274881	1.09744	0.914912	1.31637
Triacylglycerol (52:5) levels	Weighted mode	107	0.0895924	0.0947686	0.346614	-0.096154	0.275339	1.09373	0.908324	1.31698
Triacylglycerol (52:6) levels	MR Egger	107	0.00749021	0.0656671	0.909405	-0.121217	0.136198	1.00752	0.885841	1.14591
Triacylglycerol (52:6) levels	Weighted median	107	0.025965	0.0382548	0.497304	-0.0490144	0.100944	1.0263	0.952167	1.10622
Triacylglycerol (52:6) levels	Inverse variance weighted	107	0.0245221	0.0239531	0.305952	-0.022426	0.0714702	1.02483	0.977824	1.07409
Triacylglycerol (52:6) levels	Simple mode	107	-0.0241623	0.10067	0.810782	-0.221476	0.173151	0.976127	0.801335	1.18905
Triacylglycerol (52:6) levels	Weighted mode	107	0.000678466	0.0849189	0.99364	-0.165763	0.16712	1.00068	0.847247	1.1819
Triacylglycerol (53:2) levels	MR Egger	107	0.0235622	0.0728532	0.74702	-0.11923	0.166354	1.02384	0.887604	1.18099
Triacylglycerol (53:2) levels	Weighted median	107	0.0503946	0.0379185	0.183839	-0.0239256	0.124715	1.05169	0.976358	1.13283
Triacylglycerol (53:2) levels	Inverse variance weighted	107	0.0208998	0.0264239	0.428976	-0.0308909	0.0726906	1.02112	0.969581	1.0754
Triacylglycerol (53:2) levels	Simple mode	107	0.129895	0.108414	0.233537	-0.0825971	0.342386	1.13871	0.920722	1.4083
Triacylglycerol (53:2) levels	Weighted mode	107	0.111011	0.101916	0.278517	-0.0887441	0.310766	1.11741	0.91508	1.36447
Triacylglycerol (53:3) levels	MR Egger	107	-0.00392945	0.0691106	0.954767	-0.139386	0.131527	0.996078	0.869892	1.14057
Triacylglycerol (53:3) levels	Weighted median	107	0.0293281	0.0355742	0.4097	-0.0403973	0.0990536	1.02976	0.960408	1.10413
Triacylglycerol (53:3) levels	Inverse variance weighted	107	0.0202817	0.0250898	0.418881	-0.0288944	0.0694578	1.02049	0.971519	1.07193
Triacylglycerol (53:3) levels	Simple mode	107	0.105729	0.102478	0.304551	-0.095128	0.306585	1.11152	0.909257	1.35878
Triacylglycerol (53:3) levels	Weighted mode	107	0.0806123	0.0962244	0.404054	-0.107987	0.269212	1.08395	0.897639	1.30893
Triacylglycerol (53:4) levels	MR Egger	107	-0.0162119	0.0683792	0.813051	-0.150235	0.117811	0.983919	0.860506	1.12503
Triacylglycerol (53:4) levels	Weighted median	107	0.0101604	0.0376217	0.787108	-0.0635782	0.083899	1.01021	0.938401	1.08752
Triacylglycerol (53:4) levels	Inverse variance weighted	107	-0.00481641	0.0248281	0.846183	-0.0534794	0.0438466	0.995195	0.947925	1.04482
Triacylglycerol (53:4) levels	Simple mode	107	-0.0275277	0.109599	0.802171	-0.242342	0.187287	0.972848	0.784788	1.20597
Triacylglycerol (53:4) levels	Weighted mode	107	-0.0419578	0.103469	0.68592	-0.244757	0.160842	0.95891	0.782894	1.1745
Triacylglycerol (54:3) levels	MR Egger	107	-0.00242234	0.0649042	0.970299	-0.129635	0.12479	0.997581	0.878416	1.13291
Triacylglycerol (54:3) levels	Weighted median	107	0.0461159	0.034978	0.187362	-0.0224411	0.114673	1.0472	0.977809	1.12151
Triacylglycerol (54:3) levels	Inverse variance weighted	107	0.0193045	0.0235633	0.412637	-0.0268795	0.0654885	1.01949	0.973479	1.06768
Triacylglycerol (54:3) levels	Simple mode	107	0.198925	0.0904311	0.0299964	0.0216804	0.37617	1.22009	1.02192	1.4567
Triacylglycerol (54:3) levels	Weighted mode	107	0.079697	0.0749713	0.290183	-0.0672468	0.226641	1.08296	0.934964	1.25438
Triacylglycerol (54:4) levels	MR Egger	107	0.0201356	0.0627645	0.748991	-0.102883	0.143154	1.02034	0.902233	1.15391
Triacylglycerol (54:4) levels	Weighted median	107	0.0436707	0.0357441	0.221798	-0.0263877	0.113729	1.04464	0.973957	1.12045
Triacylglycerol (54:4) levels	Inverse variance weighted	107	0.017458	0.022882	0.445488	-0.0273907	0.0623068	1.01761	0.972981	1.06429
Triacylglycerol (54:4) levels	Simple mode	107	0.0701121	0.0886481	0.430766	-0.103638	0.243862	1.07263	0.901552	1.27617
Triacylglycerol (54:4) levels	Weighted mode	107	0.111286	0.0874623	0.206019	-0.06014	0.282712	1.11771	0.941633	1.32672
Triacylglycerol (54:5) levels	MR Egger	107	0.0311342	0.0628367	0.621298	-0.0920256	0.154294	1.03162	0.912082	1.16683
Triacylglycerol (54:5) levels	Weighted median	107	0.0433054	0.0355819	0.223581	-0.0264352	0.113046	1.04426	0.973911	1.11968
Triacylglycerol (54:5) levels	Inverse variance weighted	107	0.0238311	0.0229108	0.29826	-0.021074	0.0687363	1.02412	0.979147	1.07115
Triacylglycerol (54:5) levels	Simple mode	107	0.0331284	0.0895956	0.712303	-0.142479	0.208736	1.03368	0.867206	1.23212
Triacylglycerol (54:5) levels	Weighted mode	107	0.0366033	0.0869668	0.674689	-0.133852	0.207058	1.03728	0.87472	1.23005
Triacylglycerol (54:6) levels	MR Egger	107	0.0601741	0.0632407	0.343531	-0.0637776	0.184126	1.06202	0.938214	1.20217
Triacylglycerol (54:6) levels	Weighted median	107	0.0529016	0.0352034	0.132905	-0.016097	0.1219	1.05433	0.984032	1.12964
Triacylglycerol (54:6) levels	Inverse variance weighted	107	0.0336194	0.0230552	0.144781	-0.0115687	0.0788075	1.03419	0.988498	1.082
Triacylglycerol (54:6) levels	Simple mode	107	0.110009	0.0947868	0.248413	-0.0757728	0.295791	1.11629	0.927027	1.34419
Triacylglycerol (54:6) levels	Weighted mode	107	0.120101	0.096201	0.214621	-0.0684529	0.308655	1.12761	0.933837	1.36159
Triacylglycerol (54:7) levels	MR Egger	107	0.100169	0.0642491	0.121989	-0.0257595	0.226097	1.10536	0.974569	1.2537
Triacylglycerol (54:7) levels	Weighted median	107	0.0521727	0.036067	0.148023	-0.0185186	0.122864	1.05356	0.981652	1.13073
Triacylglycerol (54:7) levels	Inverse variance weighted	107	0.0363704	0.0234472	0.120863	-0.00958611	0.0823268	1.03704	0.99046	1.08581
Triacylglycerol (54:7) levels	Simple mode	107	0.043694	0.0860978	0.612863	-0.125058	0.212446	1.04466	0.882446	1.2367
Triacylglycerol (54:7) levels	Weighted mode	107	0.0542653	0.0637039	0.396226	-0.0705944	0.179125	1.05576	0.93184	1.19617
Triacylglycerol (56:3) levels	MR Egger	107	0.0229335	0.0686108	0.738854	-0.111544	0.157411	1.0232	0.894452	1.17048
Triacylglycerol (56:3) levels	Weighted median	107	0.0140169	0.0387827	0.717784	-0.0619972	0.0900311	1.01412	0.939885	1.09421
Triacylglycerol (56:3) levels	Inverse variance weighted	107	0.0286686	0.0248737	0.249089	-0.0200839	0.0774211	1.02908	0.980116	1.0805
Triacylglycerol (56:3) levels	Simple mode	107	-0.00624039	0.0912729	0.945619	-0.185135	0.172654	0.993779	0.830992	1.18846
Triacylglycerol (56:3) levels	Weighted mode	107	-0.0141791	0.0776377	0.855436	-0.166349	0.137991	0.985921	0.846751	1.14797
Triacylglycerol (56:4) levels	MR Egger	107	0.00983239	0.0763252	0.897745	-0.139765	0.15943	1.00988	0.869563	1.17284
Triacylglycerol (56:4) levels	Weighted median	107	0.0465841	0.0418488	0.265642	-0.0354394	0.128608	1.04769	0.965181	1.13724
Triacylglycerol (56:4) levels	Inverse variance weighted	107	0.0161219	0.0276422	0.559736	-0.0380569	0.0703007	1.01625	0.962658	1.07283
Triacylglycerol (56:4) levels	Simple mode	107	0.076496	0.118054	0.518403	-0.15489	0.307882	1.0795	0.856509	1.36054
Triacylglycerol (56:4) levels	Weighted mode	107	0.0963381	0.0913493	0.294	-0.0827064	0.275383	1.10113	0.920621	1.31703
Triacylglycerol (56:5) levels	MR Egger	107	-0.0130051	0.0806077	0.872137	-0.170996	0.144986	0.987079	0.842825	1.15602
Triacylglycerol (56:5) levels	Weighted median	107	0.0637972	0.0427082	0.13523	-0.0199109	0.147505	1.06588	0.980286	1.15894
Triacylglycerol (56:5) levels	Inverse variance weighted	107	0.0466885	0.0293466	0.111625	-0.0108309	0.104208	1.0478	0.989228	1.10983
Triacylglycerol (56:5) levels	Simple mode	107	0.0850094	0.114159	0.458126	-0.138742	0.308761	1.08873	0.870452	1.36174
Triacylglycerol (56:5) levels	Weighted mode	107	0.0754055	0.0831588	0.366588	-0.0875857	0.238397	1.07832	0.91614	1.26921
Triacylglycerol (56:6) levels	MR Egger	107	-0.0063379	0.0662262	0.923941	-0.136141	0.123465	0.993682	0.872719	1.13141
Triacylglycerol (56:6) levels	Weighted median	107	0.0668835	0.0376103	0.0753496	-0.00683265	0.1406	1.06917	0.993191	1.15096
Triacylglycerol (56:6) levels	Inverse variance weighted	107	0.0243497	0.0240589	0.311497	-0.0228058	0.0715052	1.02465	0.977452	1.07412
Triacylglycerol (56:6) levels	Simple mode	107	0.111514	0.0985377	0.26032	-0.0816202	0.304647	1.11797	0.921622	1.35615
Triacylglycerol (56:6) levels	Weighted mode	107	0.0847644	0.0792404	0.287179	-0.0705468	0.240075	1.08846	0.931884	1.27135
Triacylglycerol (56:7) levels	MR Egger	107	0.0321584	0.0629617	0.61059	-0.0912464	0.155563	1.03268	0.912793	1.16832
Triacylglycerol (56:7) levels	Weighted median	107	0.0620677	0.0360907	0.0854738	-0.00866996	0.132805	1.06403	0.991368	1.14203
Triacylglycerol (56:7) levels	Inverse variance weighted	107	0.0397099	0.0229508	0.0835912	-0.00527367	0.0846935	1.04051	0.99474	1.08838
Triacylglycerol (56:7) levels	Simple mode	107	0.0839306	0.0790276	0.290631	-0.0709635	0.238825	1.08755	0.931496	1.26976
Triacylglycerol (56:7) levels	Weighted mode	107	0.054804	0.0543094	0.315221	-0.0516425	0.16125	1.05633	0.949668	1.17498
Triacylglycerol (56:8) levels	MR Egger	107	0.0711313	0.0644928	0.272577	-0.0552746	0.197537	1.07372	0.946225	1.2184
Triacylglycerol (56:8) levels	Weighted median	107	0.0536233	0.0358449	0.134658	-0.0166326	0.123879	1.05509	0.983505	1.13188
Triacylglycerol (56:8) levels	Inverse variance weighted	107	0.0342408	0.0235348	0.145697	-0.0118875	0.0803691	1.03483	0.988183	1.08369
Triacylglycerol (56:8) levels	Simple mode	107	0.11613	0.0807055	0.153116	-0.0420532	0.274313	1.12314	0.958819	1.31563
Triacylglycerol (56:8) levels	Weighted mode	107	0.0718185	0.0605401	0.238158	-0.0468402	0.190477	1.07446	0.95424	1.20983
Triacylglycerol (58:7) levels	MR Egger	107	0.0131151	0.074294	0.860218	-0.132501	0.158731	1.0132	0.875902	1.17202
Triacylglycerol (58:7) levels	Weighted median	107	0.101121	0.0414772	0.0147695	0.0198254	0.182416	1.10641	1.02002	1.20011
Triacylglycerol (58:7) levels	Inverse variance weighted	107	0.0360918	0.0270006	0.181319	-0.0168293	0.0890129	1.03675	0.983312	1.09309
Triacylglycerol (58:7) levels	Simple mode	107	0.163868	0.108532	0.134056	-0.0488552	0.376591	1.17806	0.952319	1.45731
Triacylglycerol (58:7) levels	Weighted mode	107	0.137201	0.0769833	0.0775758	-0.0136858	0.288089	1.14706	0.986407	1.33388
Triacylglycerol (58:8) levels	MR Egger	107	-0.026999	0.0667315	0.686601	-0.157793	0.103795	0.973362	0.854027	1.10937
Triacylglycerol (58:8) levels	Weighted median	107	0.0107973	0.0361051	0.764901	-0.0599686	0.0815632	1.01086	0.941794	1.08498
Triacylglycerol (58:8) levels	Inverse variance weighted	107	0.028825	0.0242969	0.235478	-0.0187969	0.076447	1.02924	0.981379	1.07944
Triacylglycerol (58:8) levels	Simple mode	107	-0.0181135	0.0754622	0.810767	-0.166019	0.129792	0.98205	0.84703	1.13859
Triacylglycerol (58:8) levels	Weighted mode	107	-0.00650788	0.0605654	0.914633	-0.125216	0.1122	0.993513	0.882306	1.11874

## Sheet: Stable5
Stable5：Sensitivity Analysis for MR Reverse Analysis
Cochran's Q for Non-Significant Reverse Causal Relationship Between EMS and Lipid Metabolites
id.exposure	id.outcome	exposure	method	Q	Q_df	Q_pval	outcome
7rx0Xp	mwy2jN	EMS	MR Egger	98.5878	105	0.657468	Sterol ester (27:1/14:0) levels
7rx0Xp	mwy2jN	EMS	Inverse variance weighted	99.2398	106	0.665853	Sterol ester (27:1/14:0) levels
7rx0Xp	qmvuxN	EMS	MR Egger	109.393	105	0.365099	Sterol ester (27:1/15:0) levels
7rx0Xp	qmvuxN	EMS	Inverse variance weighted	109.992	106	0.375834	Sterol ester (27:1/15:0) levels
7rx0Xp	gICYZ0	EMS	MR Egger	130.907	105	0.0441959	Sterol ester (27:1/16:0) levels
7rx0Xp	gICYZ0	EMS	Inverse variance weighted	135.823	106	0.0269629	Sterol ester (27:1/16:0) levels
7rx0Xp	79uReQ	EMS	MR Egger	101.189	105	0.587082	Sterol ester (27:1/16:1) levels
7rx0Xp	79uReQ	EMS	Inverse variance weighted	108.105	106	0.424908	Sterol ester (27:1/16:1) levels
7rx0Xp	dcA0mz	EMS	MR Egger	130.569	105	0.0461107	Sterol ester (27:1/17:0) levels
7rx0Xp	dcA0mz	EMS	Inverse variance weighted	130.992	106	0.0502448	Sterol ester (27:1/17:0) levels
7rx0Xp	KQ5qkQ	EMS	MR Egger	99.4207	105	0.635258	Sterol ester (27:1/17:1) levels
7rx0Xp	KQ5qkQ	EMS	Inverse variance weighted	103.732	106	0.544184	Sterol ester (27:1/17:1) levels
7rx0Xp	u6zYs7	EMS	MR Egger	187.102	105	1.47e-06	Sterol ester (27:1/18:0) levels
7rx0Xp	u6zYs7	EMS	Inverse variance weighted	187.329	106	1.89e-06	Sterol ester (27:1/18:0) levels
7rx0Xp	CkYbZH	EMS	MR Egger	121.975	105	0.123212	Sterol ester (27:1/18:1) levels
7rx0Xp	CkYbZH	EMS	Inverse variance weighted	132.894	106	0.0395876	Sterol ester (27:1/18:1) levels
7rx0Xp	sWpIqG	EMS	MR Egger	137.8	105	0.0175119	Sterol ester (27:1/18:2) levels
7rx0Xp	sWpIqG	EMS	Inverse variance weighted	138.626	106	0.0183214	Sterol ester (27:1/18:2) levels
7rx0Xp	gdF0m1	EMS	MR Egger	90.0313	105	0.850822	Sterol ester (27:1/18:3) levels
7rx0Xp	gdF0m1	EMS	Inverse variance weighted	96.4185	106	0.736582	Sterol ester (27:1/18:3) levels
7rx0Xp	wCLX4D	EMS	MR Egger	147.152	105	0.00419702	Sterol ester (27:1/20:2) levels
7rx0Xp	wCLX4D	EMS	Inverse variance weighted	147.31	106	0.00494977	Sterol ester (27:1/20:2) levels
7rx0Xp	qwuk2Z	EMS	MR Egger	112.667	105	0.286908	Sterol ester (27:1/20:3) levels
7rx0Xp	qwuk2Z	EMS	Inverse variance weighted	121.869	106	0.138949	Sterol ester (27:1/20:3) levels
7rx0Xp	eEGsD9	EMS	MR Egger	114.953	105	0.23825	Sterol ester (27:1/20:4) levels
7rx0Xp	eEGsD9	EMS	Inverse variance weighted	118.208	106	0.196658	Sterol ester (27:1/20:4) levels
7rx0Xp	2I36FH	EMS	MR Egger	124.763	105	0.0914556	Sterol ester (27:1/20:5) levels
7rx0Xp	2I36FH	EMS	Inverse variance weighted	124.767	106	0.102932	Sterol ester (27:1/20:5) levels
7rx0Xp	SkvCYl	EMS	MR Egger	125.973	105	0.0798496	Sterol ester (27:1/22:6) levels
7rx0Xp	SkvCYl	EMS	Inverse variance weighted	127.237	106	0.0783488	Sterol ester (27:1/22:6) levels
7rx0Xp	Qie7dV	EMS	MR Egger	134.858	105	0.0263594	Ceramide (d40:1) levels
7rx0Xp	Qie7dV	EMS	Inverse variance weighted	135.054	106	0.029883	Ceramide (d40:1) levels
7rx0Xp	Z8W4tI	EMS	MR Egger	109.15	105	0.371243	Ceramide (d40:2) levels
7rx0Xp	Z8W4tI	EMS	Inverse variance weighted	111.094	106	0.348256	Ceramide (d40:2) levels
7rx0Xp	oPE1BS	EMS	MR Egger	134.528	105	0.0275601	Ceramide (d42:1) levels
7rx0Xp	oPE1BS	EMS	Inverse variance weighted	135.05	106	0.0298998	Ceramide (d42:1) levels
7rx0Xp	jM7avu	EMS	MR Egger	125.164	105	0.0874627	Ceramide (d42:2) levels
7rx0Xp	jM7avu	EMS	Inverse variance weighted	125.965	106	0.0903505	Ceramide (d42:2) levels
7rx0Xp	BGCRff	EMS	MR Egger	91.2962	105	0.827337	Cholesterol levels
7rx0Xp	BGCRff	EMS	Inverse variance weighted	91.5379	106	0.840389	Cholesterol levels
7rx0Xp	OeABi7	EMS	MR Egger	107.508	105	0.413856	Diacylglycerol (16:0_18:1) levels
7rx0Xp	OeABi7	EMS	Inverse variance weighted	108.176	106	0.423014	Diacylglycerol (16:0_18:1) levels
7rx0Xp	sJiMyW	EMS	MR Egger	96.3171	105	0.715725	Diacylglycerol (16:0_18:2) levels
7rx0Xp	sJiMyW	EMS	Inverse variance weighted	96.3198	106	0.738933	Diacylglycerol (16:0_18:2) levels
7rx0Xp	FYZtN8	EMS	MR Egger	122.78	105	0.113294	Diacylglycerol (16:1_18:1) levels
7rx0Xp	FYZtN8	EMS	Inverse variance weighted	125.296	106	0.0972112	Diacylglycerol (16:1_18:1) levels
7rx0Xp	kibLpH	EMS	MR Egger	132.826	105	0.0345458	Diacylglycerol (18:1_18:1) levels
7rx0Xp	kibLpH	EMS	Inverse variance weighted	133.854	106	0.0349835	Diacylglycerol (18:1_18:1) levels
7rx0Xp	gf9dVw	EMS	MR Egger	93.7727	105	0.775709	Diacylglycerol (18:1_18:2) levels
7rx0Xp	gf9dVw	EMS	Inverse variance weighted	93.9926	106	0.791544	Diacylglycerol (18:1_18:2) levels
7rx0Xp	YBloRk	EMS	MR Egger	86.9349	105	0.899647	Diacylglycerol (18:1_18:3) levels
7rx0Xp	YBloRk	EMS	Inverse variance weighted	87.8433	106	0.899692	Diacylglycerol (18:1_18:3) levels
7rx0Xp	3e5jUS	EMS	MR Egger	120.98	105	0.136376	Phosphatidylcholine (16:0_0:0) levels
7rx0Xp	3e5jUS	EMS	Inverse variance weighted	123.558	106	0.11697	Phosphatidylcholine (16:0_0:0) levels
7rx0Xp	MxeeBR	EMS	MR Egger	112.457	105	0.291623	Phosphatidylcholine (18:0_0:0) levels
7rx0Xp	MxeeBR	EMS	Inverse variance weighted	112.888	106	0.305463	Phosphatidylcholine (18:0_0:0) levels
7rx0Xp	Jq6mQM	EMS	MR Egger	133.777	105	0.0304748	Phosphatidylcholine (18:2_0:0) levels
7rx0Xp	Jq6mQM	EMS	Inverse variance weighted	133.988	106	0.0343802	Phosphatidylcholine (18:2_0:0) levels
7rx0Xp	nFyQ93	EMS	MR Egger	162.969	105	0.000249831	Phosphatidylcholine (20:4_0:0) levels
7rx0Xp	nFyQ93	EMS	Inverse variance weighted	163.903	106	0.000264922	Phosphatidylcholine (20:4_0:0) levels
7rx0Xp	wJPiiK	EMS	MR Egger	121.237	105	0.132886	Phosphatidylethanolamine (18:0_0:0) levels
7rx0Xp	wJPiiK	EMS	Inverse variance weighted	121.283	106	0.147238	Phosphatidylethanolamine (18:0_0:0) levels
7rx0Xp	0y326d	EMS	MR Egger	101.576	105	0.576417	Phosphatidylethanolamine (18:1_0:0) levels
7rx0Xp	0y326d	EMS	Inverse variance weighted	101.613	106	0.602416	Phosphatidylethanolamine (18:1_0:0) levels
7rx0Xp	FJS55j	EMS	MR Egger	115.747	105	0.222629	Phosphatidylethanolamine (18:2_0:0) levels
7rx0Xp	FJS55j	EMS	Inverse variance weighted	115.767	106	0.243001	Phosphatidylethanolamine (18:2_0:0) levels
7rx0Xp	Z8pARE	EMS	MR Egger	88.6631	105	0.873922	Phosphatidylcholine (14:0_16:0) levels
7rx0Xp	Z8pARE	EMS	Inverse variance weighted	88.791	106	0.886141	Phosphatidylcholine (14:0_16:0) levels
7rx0Xp	TzMTUT	EMS	MR Egger	99.8776	105	0.622928	Phosphatidylcholine (14:0_18:1) levels
7rx0Xp	TzMTUT	EMS	Inverse variance weighted	100.385	106	0.635566	Phosphatidylcholine (14:0_18:1) levels
7rx0Xp	7G3Sta	EMS	MR Egger	96.7157	105	0.705783	Phosphatidylcholine (14:0_18:2) levels
7rx0Xp	7G3Sta	EMS	Inverse variance weighted	97.0619	106	0.721024	Phosphatidylcholine (14:0_18:2) levels
7rx0Xp	gm6rHy	EMS	MR Egger	101.149	105	0.588193	Phosphatidylcholine (15:0_18:1) levels
7rx0Xp	gm6rHy	EMS	Inverse variance weighted	101.833	106	0.596424	Phosphatidylcholine (15:0_18:1) levels
7rx0Xp	1XERao	EMS	MR Egger	113.695	105	0.264372	Phosphatidylcholine (15:0_18:2) levels
7rx0Xp	1XERao	EMS	Inverse variance weighted	115.701	106	0.244329	Phosphatidylcholine (15:0_18:2) levels
7rx0Xp	IAvohj	EMS	MR Egger	118.538	105	0.172992	Phosphatidylcholine (16:0_16:0) levels
7rx0Xp	IAvohj	EMS	Inverse variance weighted	119.371	106	0.176785	Phosphatidylcholine (16:0_16:0) levels
7rx0Xp	AX3bv5	EMS	MR Egger	106.644	105	0.436903	Phosphatidylcholine (16:0_16:1) levels
7rx0Xp	AX3bv5	EMS	Inverse variance weighted	109.414	106	0.390631	Phosphatidylcholine (16:0_16:1) levels
7rx0Xp	IRxy8s	EMS	MR Egger	90.1933	105	0.847926	Phosphatidylcholine (16:0_17:1) levels
7rx0Xp	IRxy8s	EMS	Inverse variance weighted	91.2409	106	0.845798	Phosphatidylcholine (16:0_17:1) levels
7rx0Xp	lwYFY6	EMS	MR Egger	118.524	105	0.173231	Phosphatidylcholine (16:0_18:0) levels
7rx0Xp	lwYFY6	EMS	Inverse variance weighted	118.791	106	0.186521	Phosphatidylcholine (16:0_18:0) levels
7rx0Xp	YriBIG	EMS	MR Egger	105.31	105	0.473151	Phosphatidylcholine (16:0_18:1) levels
7rx0Xp	YriBIG	EMS	Inverse variance weighted	111.028	106	0.349884	Phosphatidylcholine (16:0_18:1) levels
7rx0Xp	715FVx	EMS	MR Egger	110.392	105	0.340269	Phosphatidylcholine (16:0_18:2) levels
7rx0Xp	715FVx	EMS	Inverse variance weighted	110.618	106	0.360043	Phosphatidylcholine (16:0_18:2) levels
7rx0Xp	nDc7to	EMS	MR Egger	96.3164	105	0.715743	Phosphatidylcholine (16:0_18:3) levels
7rx0Xp	nDc7to	EMS	Inverse variance weighted	96.6053	106	0.732104	Phosphatidylcholine (16:0_18:3) levels
7rx0Xp	N2aeQv	EMS	MR Egger	99.8284	105	0.62426	Phosphatidylcholine (16:0_20:1) levels
7rx0Xp	N2aeQv	EMS	Inverse variance weighted	101.587	106	0.603121	Phosphatidylcholine (16:0_20:1) levels
7rx0Xp	J5sFR2	EMS	MR Egger	119.06	105	0.164647	Phosphatidylcholine (16:0_20:2) levels
7rx0Xp	J5sFR2	EMS	Inverse variance weighted	121.768	106	0.140353	Phosphatidylcholine (16:0_20:2) levels
7rx0Xp	XC9PNz	EMS	MR Egger	124.9	105	0.0900717	Phosphatidylcholine (16:0_20:3) levels
7rx0Xp	XC9PNz	EMS	Inverse variance weighted	132.099	106	0.0437824	Phosphatidylcholine (16:0_20:3) levels
7rx0Xp	iFOS2V	EMS	MR Egger	106.311	105	0.445888	Phosphatidylcholine (16:0_20:4) levels
7rx0Xp	iFOS2V	EMS	Inverse variance weighted	109.235	106	0.395259	Phosphatidylcholine (16:0_20:4) levels
7rx0Xp	LMdC8N	EMS	MR Egger	109.027	105	0.37438	Phosphatidylcholine (16:0_20:5) levels
7rx0Xp	LMdC8N	EMS	Inverse variance weighted	109.166	106	0.397051	Phosphatidylcholine (16:0_20:5) levels
7rx0Xp	o79V1h	EMS	MR Egger	113.108	105	0.27711	Phosphatidylcholine (16:0_22:4) levels
7rx0Xp	o79V1h	EMS	Inverse variance weighted	122.331	106	0.132647	Phosphatidylcholine (16:0_22:4) levels
7rx0Xp	2nZC7r	EMS	MR Egger	111.53	105	0.313001	Phosphatidylcholine (16:0_22:5) levels
7rx0Xp	2nZC7r	EMS	Inverse variance weighted	115.871	106	0.2409	Phosphatidylcholine (16:0_22:5) levels
7rx0Xp	HQuTTp	EMS	MR Egger	111.23	105	0.320064	Phosphatidylcholine (16:1_18:0) levels
7rx0Xp	HQuTTp	EMS	Inverse variance weighted	113.687	106	0.287317	Phosphatidylcholine (16:1_18:0) levels
7rx0Xp	Kaeq1r	EMS	MR Egger	117.588	105	0.188959	Phosphatidylcholine (16:1_18:2) levels
7rx0Xp	Kaeq1r	EMS	Inverse variance weighted	117.613	106	0.207369	Phosphatidylcholine (16:1_18:2) levels
7rx0Xp	MivFPG	EMS	MR Egger	120.693	105	0.140358	Phosphatidylcholine (17:0_20:4) levels
7rx0Xp	MivFPG	EMS	Inverse variance weighted	122.162	106	0.134935	Phosphatidylcholine (17:0_20:4) levels
7rx0Xp	0V68gr	EMS	MR Egger	114.306	105	0.251487	Phosphatidylcholine (18:0_18:1) levels
7rx0Xp	0V68gr	EMS	Inverse variance weighted	119.415	106	0.176069	Phosphatidylcholine (18:0_18:1) levels
7rx0Xp	yDm6rE	EMS	MR Egger	134.777	105	0.0266504	Phosphatidylcholine (18:0_18:2) levels
7rx0Xp	yDm6rE	EMS	Inverse variance weighted	134.791	106	0.0309408	Phosphatidylcholine (18:0_18:2) levels
7rx0Xp	c1UmOF	EMS	MR Egger	119.711	105	0.154622	Phosphatidylcholine (18:0_18:3) levels
7rx0Xp	c1UmOF	EMS	Inverse variance weighted	120.971	106	0.151802	Phosphatidylcholine (18:0_18:3) levels
7rx0Xp	AWvZA5	EMS	MR Egger	121.168	105	0.133817	Phosphatidylcholine (18:0_20:2) levels
7rx0Xp	AWvZA5	EMS	Inverse variance weighted	125.192	106	0.0983214	Phosphatidylcholine (18:0_20:2) levels
7rx0Xp	IzYRc3	EMS	MR Egger	128.253	105	0.0612102	Phosphatidylcholine (18:0_20:3) levels
7rx0Xp	IzYRc3	EMS	Inverse variance weighted	136.08	106	0.0260461	Phosphatidylcholine (18:0_20:3) levels
7rx0Xp	vjJ1Ly	EMS	MR Egger	112.438	105	0.292054	Phosphatidylcholine (18:0_20:4) levels
7rx0Xp	vjJ1Ly	EMS	Inverse variance weighted	115.963	106	0.23905	Phosphatidylcholine (18:0_20:4) levels
7rx0Xp	IEyvVJ	EMS	MR Egger	98.056	105	0.671439	Phosphatidylcholine (18:0_20:5) levels
7rx0Xp	IEyvVJ	EMS	Inverse variance weighted	98.2178	106	0.692187	Phosphatidylcholine (18:0_20:5) levels
7rx0Xp	BaQpi9	EMS	MR Egger	125.588	105	0.0834086	Phosphatidylcholine (18:0_22:5) levels
7rx0Xp	BaQpi9	EMS	Inverse variance weighted	131.067	106	0.0497843	Phosphatidylcholine (18:0_22:5) levels
7rx0Xp	X5Kbgs	EMS	MR Egger	96.3077	105	0.715958	Phosphatidylcholine (18:1_18:1) levels
7rx0Xp	X5Kbgs	EMS	Inverse variance weighted	97.1317	106	0.719315	Phosphatidylcholine (18:1_18:1) levels
7rx0Xp	co8hHx	EMS	MR Egger	113.566	105	0.267141	Phosphatidylcholine (18:1_18:2) levels
7rx0Xp	co8hHx	EMS	Inverse variance weighted	113.578	106	0.289762	Phosphatidylcholine (18:1_18:2) levels
7rx0Xp	mxBrIY	EMS	MR Egger	91.5523	105	0.822337	Phosphatidylcholine (18:1_18:3) levels
7rx0Xp	mxBrIY	EMS	Inverse variance weighted	92.2505	106	0.826962	Phosphatidylcholine (18:1_18:3) levels
7rx0Xp	gBotFY	EMS	MR Egger	113.525	105	0.268018	Phosphatidylcholine (18:1_20:2) levels
7rx0Xp	gBotFY	EMS	Inverse variance weighted	113.538	106	0.290657	Phosphatidylcholine (18:1_20:2) levels
7rx0Xp	El3kId	EMS	MR Egger	135	105	0.0258566	Phosphatidylcholine (18:1_20:3) levels
7rx0Xp	El3kId	EMS	Inverse variance weighted	141.89	106	0.0114223	Phosphatidylcholine (18:1_20:3) levels
7rx0Xp	f681SC	EMS	MR Egger	100.857	105	0.59622	Phosphatidylcholine (18:1_20:4) levels
7rx0Xp	f681SC	EMS	Inverse variance weighted	103.322	106	0.555518	Phosphatidylcholine (18:1_20:4) levels
7rx0Xp	NLPOsX	EMS	MR Egger	120.142	105	0.148247	Phosphatidylcholine (18:2_18:2) levels
7rx0Xp	NLPOsX	EMS	Inverse variance weighted	120.952	106	0.15208	Phosphatidylcholine (18:2_18:2) levels
7rx0Xp	KeJbiG	EMS	MR Egger	111.22	105	0.32032	Phosphatidylcholine (18:2_20:1) levels
7rx0Xp	KeJbiG	EMS	Inverse variance weighted	111.845	106	0.330019	Phosphatidylcholine (18:2_20:1) levels
7rx0Xp	9oxl4a	EMS	MR Egger	115.795	105	0.221689	Phosphatidylcholine (18:2_20:3) levels
7rx0Xp	9oxl4a	EMS	Inverse variance weighted	115.803	106	0.242275	Phosphatidylcholine (18:2_20:3) levels
7rx0Xp	PzqiSv	EMS	MR Egger	142.721	105	0.00845763	Phosphatidylcholine (18:2_20:4) levels
7rx0Xp	PzqiSv	EMS	Inverse variance weighted	142.983	106	0.00969996	Phosphatidylcholine (18:2_20:4) levels
7rx0Xp	nhBPzq	EMS	MR Egger	98.4414	105	0.661331	Phosphatidylcholine (O-16:0_16:0) levels
7rx0Xp	nhBPzq	EMS	Inverse variance weighted	98.4512	106	0.686237	Phosphatidylcholine (O-16:0_16:0) levels
7rx0Xp	jJOokd	EMS	MR Egger	94.8644	105	0.750758	Phosphatidylcholine (O-16:0_16:1) levels
7rx0Xp	jJOokd	EMS	Inverse variance weighted	96.0813	106	0.744581	Phosphatidylcholine (O-16:0_16:1) levels
7rx0Xp	D7lDm3	EMS	MR Egger	112.864	105	0.282491	Phosphatidylcholine (O-16:0_18:2) levels
7rx0Xp	D7lDm3	EMS	Inverse variance weighted	113.902	106	0.282538	Phosphatidylcholine (O-16:0_18:2) levels
7rx0Xp	YhO0NO	EMS	MR Egger	116.204	105	0.213933	Phosphatidylcholine (O-16:0_20:3) levels
7rx0Xp	YhO0NO	EMS	Inverse variance weighted	116.525	106	0.227923	Phosphatidylcholine (O-16:0_20:3) levels
7rx0Xp	lvDKjv	EMS	MR Egger	88.422	105	0.877743	Phosphatidylcholine (O-16:0_20:4) levels
7rx0Xp	lvDKjv	EMS	Inverse variance weighted	88.5474	106	0.889734	Phosphatidylcholine (O-16:0_20:4) levels
7rx0Xp	HMKWLq	EMS	MR Egger	146.288	105	0.00482767	Phosphatidylcholine (O-16:0_22:5) levels
7rx0Xp	HMKWLq	EMS	Inverse variance weighted	146.841	106	0.00533484	Phosphatidylcholine (O-16:0_22:5) levels
7rx0Xp	vjJPlX	EMS	MR Egger	103.827	105	0.514026	Phosphatidylcholine (O-16:1_16:0) levels
7rx0Xp	vjJPlX	EMS	Inverse variance weighted	103.847	106	0.541003	Phosphatidylcholine (O-16:1_16:0) levels
7rx0Xp	Vq7MGm	EMS	MR Egger	95.0073	105	0.747403	Phosphatidylcholine (O-16:1_18:1) levels
7rx0Xp	Vq7MGm	EMS	Inverse variance weighted	95.0109	106	0.769226	Phosphatidylcholine (O-16:1_18:1) levels
7rx0Xp	B2eUJv	EMS	MR Egger	116.987	105	0.199551	Phosphatidylcholine (O-16:1_18:2) levels
7rx0Xp	B2eUJv	EMS	Inverse variance weighted	117.131	106	0.216327	Phosphatidylcholine (O-16:1_18:2) levels
7rx0Xp	u6JKP6	EMS	MR Egger	102.334	105	0.555443	Phosphatidylcholine (O-16:1_20:3) levels
7rx0Xp	u6JKP6	EMS	Inverse variance weighted	102.93	106	0.566326	Phosphatidylcholine (O-16:1_20:3) levels
7rx0Xp	Lu6vWj	EMS	MR Egger	82.9293	105	0.945002	Phosphatidylcholine (O-16:1_20:4) levels
7rx0Xp	Lu6vWj	EMS	Inverse variance weighted	82.9294	106	0.95254	Phosphatidylcholine (O-16:1_20:4) levels
7rx0Xp	82R1LK	EMS	MR Egger	88.2024	105	0.881157	Phosphatidylcholine (O-16:2_18:0) levels
7rx0Xp	82R1LK	EMS	Inverse variance weighted	88.4317	106	0.891413	Phosphatidylcholine (O-16:2_18:0) levels
7rx0Xp	Ctds9p	EMS	MR Egger	140.924	105	0.011102	Phosphatidylcholine (O-17:0_15:0) levels
7rx0Xp	Ctds9p	EMS	Inverse variance weighted	140.933	106	0.0131529	Phosphatidylcholine (O-17:0_15:0) levels
7rx0Xp	nwCYr6	EMS	MR Egger	103.954	105	0.510515	Phosphatidylcholine (O-17:0_17:1) levels
7rx0Xp	nwCYr6	EMS	Inverse variance weighted	104.4	106	0.525747	Phosphatidylcholine (O-17:0_17:1) levels
7rx0Xp	6lQ1xb	EMS	MR Egger	130.807	105	0.0447509	Phosphatidylcholine (O-18:0_14:0) levels
7rx0Xp	6lQ1xb	EMS	Inverse variance weighted	133.686	106	0.0357578	Phosphatidylcholine (O-18:0_14:0) levels
7rx0Xp	Z0Lk6K	EMS	MR Egger	79.1659	105	0.971759	Phosphatidylcholine (O-18:0_16:1) levels
7rx0Xp	Z0Lk6K	EMS	Inverse variance weighted	79.3403	106	0.975296	Phosphatidylcholine (O-18:0_16:1) levels
7rx0Xp	VedoCY	EMS	MR Egger	117.006	105	0.199206	Phosphatidylcholine (O-18:1_20:3) levels
7rx0Xp	VedoCY	EMS	Inverse variance weighted	119.077	106	0.181679	Phosphatidylcholine (O-18:1_20:3) levels
7rx0Xp	SGlwBU	EMS	MR Egger	98.0853	105	0.670673	Phosphatidylcholine (O-18:1_20:4) levels
7rx0Xp	SGlwBU	EMS	Inverse variance weighted	98.713	106	0.679517	Phosphatidylcholine (O-18:1_20:4) levels
7rx0Xp	Od9AzJ	EMS	MR Egger	129.009	105	0.0558891	Phosphatidylcholine (O-18:2_16:0) levels
7rx0Xp	Od9AzJ	EMS	Inverse variance weighted	129.108	106	0.0630698	Phosphatidylcholine (O-18:2_16:0) levels
7rx0Xp	GBwNWq	EMS	MR Egger	131.94	105	0.0387491	Phosphatidylcholine (O-18:2_18:2) levels
7rx0Xp	GBwNWq	EMS	Inverse variance weighted	132.025	106	0.0441905	Phosphatidylcholine (O-18:2_18:2) levels
7rx0Xp	cxcbo7	EMS	MR Egger	94.7445	105	0.753561	Phosphatidylcholine (O-18:2_20:4) levels
7rx0Xp	cxcbo7	EMS	Inverse variance weighted	95.8954	106	0.748944	Phosphatidylcholine (O-18:2_20:4) levels
7rx0Xp	pLv175	EMS	MR Egger	141.778	105	0.00976445	Phosphatidylethanolamine (16:0_18:2) levels
7rx0Xp	pLv175	EMS	Inverse variance weighted	141.839	106	0.0115094	Phosphatidylethanolamine (16:0_18:2) levels
7rx0Xp	Obz8sI	EMS	MR Egger	111.162	105	0.321698	Phosphatidylethanolamine (16:0_20:4) levels
7rx0Xp	Obz8sI	EMS	Inverse variance weighted	111.57	106	0.336638	Phosphatidylethanolamine (16:0_20:4) levels
7rx0Xp	pZXcWT	EMS	MR Egger	118.041	105	0.18123	Phosphatidylethanolamine (18:0_18:2) levels
7rx0Xp	pZXcWT	EMS	Inverse variance weighted	118.352	106	0.194107	Phosphatidylethanolamine (18:0_18:2) levels
7rx0Xp	Ni6Wc6	EMS	MR Egger	122.905	105	0.111806	Phosphatidylethanolamine (18:0_20:4) levels
7rx0Xp	Ni6Wc6	EMS	Inverse variance weighted	124.629	106	0.104464	Phosphatidylethanolamine (18:0_20:4) levels
7rx0Xp	GlxaGw	EMS	MR Egger	104.938	105	0.483341	Phosphatidylethanolamine (18:1_18:1) levels
7rx0Xp	GlxaGw	EMS	Inverse variance weighted	105.165	106	0.504652	Phosphatidylethanolamine (18:1_18:1) levels
7rx0Xp	AdjCEB	EMS	MR Egger	120.721	105	0.139971	Phosphatidylethanolamine (O-16:1_18:2) levels
7rx0Xp	AdjCEB	EMS	Inverse variance weighted	125.296	106	0.0972209	Phosphatidylethanolamine (O-16:1_18:2) levels
7rx0Xp	Qx0efr	EMS	MR Egger	82.6641	105	0.947349	Phosphatidylethanolamine (O-16:1_20:4) levels
7rx0Xp	Qx0efr	EMS	Inverse variance weighted	82.6956	106	0.954385	Phosphatidylethanolamine (O-16:1_20:4) levels
7rx0Xp	wByq0Y	EMS	MR Egger	114.3	105	0.251606	Phosphatidylethanolamine (O-16:1_22:5) levels
7rx0Xp	wByq0Y	EMS	Inverse variance weighted	114.989	106	0.259064	Phosphatidylethanolamine (O-16:1_22:5) levels
7rx0Xp	WjG6EK	EMS	MR Egger	109.961	105	0.35087	Phosphatidylethanolamine (O-18:1_18:2) levels
7rx0Xp	WjG6EK	EMS	Inverse variance weighted	111.167	106	0.346458	Phosphatidylethanolamine (O-18:1_18:2) levels
7rx0Xp	Ymg4bu	EMS	MR Egger	109.498	105	0.362453	Phosphatidylethanolamine (O-18:1_20:4) levels
7rx0Xp	Ymg4bu	EMS	Inverse variance weighted	109.616	106	0.385418	Phosphatidylethanolamine (O-18:1_20:4) levels
7rx0Xp	rcR2E9	EMS	MR Egger	149.028	105	0.00308127	Phosphatidylethanolamine (O-18:2_18:1) levels
7rx0Xp	rcR2E9	EMS	Inverse variance weighted	149.799	106	0.00330218	Phosphatidylethanolamine (O-18:2_18:1) levels
7rx0Xp	cpAXwH	EMS	MR Egger	120.272	105	0.146353	Phosphatidylethanolamine (O-18:2_18:2) levels
7rx0Xp	cpAXwH	EMS	Inverse variance weighted	121.301	106	0.146987	Phosphatidylethanolamine (O-18:2_18:2) levels
7rx0Xp	Qkr3b2	EMS	MR Egger	106.918	105	0.429544	Phosphatidylethanolamine (O-18:2_20:4) levels
7rx0Xp	Qkr3b2	EMS	Inverse variance weighted	107.06	106	0.452899	Phosphatidylethanolamine (O-18:2_20:4) levels
7rx0Xp	9BfxZG	EMS	MR Egger	94.6168	105	0.756527	Phosphatidylinositol (16:0_18:1) levels
7rx0Xp	9BfxZG	EMS	Inverse variance weighted	94.727	106	0.775562	Phosphatidylinositol (16:0_18:1) levels
7rx0Xp	z2WCgA	EMS	MR Egger	90.7937	105	0.836909	Phosphatidylinositol (16:0_18:2) levels
7rx0Xp	z2WCgA	EMS	Inverse variance weighted	90.7948	106	0.853714	Phosphatidylinositol (16:0_18:2) levels
7rx0Xp	ktDN1P	EMS	MR Egger	93.6674	105	0.778049	Phosphatidylinositol (16:0_20:4) levels
7rx0Xp	ktDN1P	EMS	Inverse variance weighted	98.03	106	0.696946	Phosphatidylinositol (16:0_20:4) levels
7rx0Xp	sM4z3C	EMS	MR Egger	110.244	105	0.343905	Phosphatidylinositol (18:0_20:3) levels
7rx0Xp	sM4z3C	EMS	Inverse variance weighted	115.487	106	0.248716	Phosphatidylinositol (18:0_20:3) levels
7rx0Xp	KxJqJ3	EMS	MR Egger	96.1178	105	0.720645	Phosphatidylinositol (18:0_20:4) levels
7rx0Xp	KxJqJ3	EMS	Inverse variance weighted	100.673	106	0.627849	Phosphatidylinositol (18:0_20:4) levels
7rx0Xp	UYz4hY	EMS	MR Egger	113.031	105	0.278805	Phosphatidylinositol (18:1_18:1) levels
7rx0Xp	UYz4hY	EMS	Inverse variance weighted	113.036	106	0.302052	Phosphatidylinositol (18:1_18:1) levels
7rx0Xp	G2rmMc	EMS	MR Egger	98.5274	105	0.659064	Phosphatidylinositol (18:1_18:2) levels
7rx0Xp	G2rmMc	EMS	Inverse variance weighted	101.985	106	0.592266	Phosphatidylinositol (18:1_18:2) levels
7rx0Xp	oliPU5	EMS	MR Egger	109.46	105	0.363409	Phosphatidylinositol (18:1_20:4) levels
7rx0Xp	oliPU5	EMS	Inverse variance weighted	111.911	106	0.328435	Phosphatidylinositol (18:1_20:4) levels
7rx0Xp	dAcef4	EMS	MR Egger	121.945	105	0.123593	Sphingomyelin (d32:1) levels
7rx0Xp	dAcef4	EMS	Inverse variance weighted	121.952	106	0.137803	Sphingomyelin (d32:1) levels
7rx0Xp	zfIUO0	EMS	MR Egger	102.385	105	0.554028	Sphingomyelin (d34:0) levels
7rx0Xp	zfIUO0	EMS	Inverse variance weighted	102.527	106	0.577405	Sphingomyelin (d34:0) levels
7rx0Xp	Y9rgEP	EMS	MR Egger	143.99	105	0.00695009	Sphingomyelin (d34:1) levels
7rx0Xp	Y9rgEP	EMS	Inverse variance weighted	144.095	106	0.00819047	Sphingomyelin (d34:1) levels
7rx0Xp	nrcRkI	EMS	MR Egger	151.856	105	0.00190775	Sphingomyelin (d34:2) levels
7rx0Xp	nrcRkI	EMS	Inverse variance weighted	152.884	106	0.00196464	Sphingomyelin (d34:2) levels
7rx0Xp	0v6eVI	EMS	MR Egger	121.964	105	0.123362	Sphingomyelin (d36:1) levels
7rx0Xp	0v6eVI	EMS	Inverse variance weighted	122.124	106	0.135449	Sphingomyelin (d36:1) levels
7rx0Xp	Oaullg	EMS	MR Egger	149.114	105	0.00303748	Sphingomyelin (d36:2) levels
7rx0Xp	Oaullg	EMS	Inverse variance weighted	149.803	106	0.00329969	Sphingomyelin (d36:2) levels
7rx0Xp	BUVaib	EMS	MR Egger	128.36	105	0.0604346	Sphingomyelin (d38:1) levels
7rx0Xp	BUVaib	EMS	Inverse variance weighted	128.759	106	0.065714	Sphingomyelin (d38:1) levels
7rx0Xp	hXSuf1	EMS	MR Egger	119.99	105	0.150476	Sphingomyelin (d38:2) levels
7rx0Xp	hXSuf1	EMS	Inverse variance weighted	120.357	106	0.161068	Sphingomyelin (d38:2) levels
7rx0Xp	DEkFKN	EMS	MR Egger	135.246	105	0.0250028	Sphingomyelin (d40:1) levels
7rx0Xp	DEkFKN	EMS	Inverse variance weighted	135.447	106	0.0283587	Sphingomyelin (d40:1) levels
7rx0Xp	BdSNNB	EMS	MR Egger	144.153	105	0.00677442	Sphingomyelin (d40:2) levels
7rx0Xp	BdSNNB	EMS	Inverse variance weighted	144.992	106	0.00713313	Sphingomyelin (d40:2) levels
7rx0Xp	zfIuxY	EMS	MR Egger	119.931	105	0.15134	Sphingomyelin (d42:2) levels
7rx0Xp	zfIuxY	EMS	Inverse variance weighted	120.156	106	0.164188	Sphingomyelin (d42:2) levels
7rx0Xp	MQflSZ	EMS	MR Egger	114.783	105	0.24169	Triacylglycerol (48:3) levels
7rx0Xp	MQflSZ	EMS	Inverse variance weighted	114.956	106	0.25976	Triacylglycerol (48:3) levels
7rx0Xp	7XYELQ	EMS	MR Egger	128.829	105	0.0571175	Triacylglycerol (49:1) levels
7rx0Xp	7XYELQ	EMS	Inverse variance weighted	128.981	106	0.0640224	Triacylglycerol (49:1) levels
7rx0Xp	Rb4Fa4	EMS	MR Egger	114.087	105	0.256062	Triacylglycerol (49:2) levels
7rx0Xp	Rb4Fa4	EMS	Inverse variance weighted	114.115	106	0.27785	Triacylglycerol (49:2) levels
7rx0Xp	9jeXNd	EMS	MR Egger	119.346	105	0.160186	Triacylglycerol (50:2) levels
7rx0Xp	9jeXNd	EMS	Inverse variance weighted	120.775	106	0.154712	Triacylglycerol (50:2) levels
7rx0Xp	N7LMIy	EMS	MR Egger	120.637	105	0.14114	Triacylglycerol (50:3) levels
7rx0Xp	N7LMIy	EMS	Inverse variance weighted	121.933	106	0.138065	Triacylglycerol (50:3) levels
7rx0Xp	myriZC	EMS	MR Egger	118.995	105	0.16566	Triacylglycerol (50:4) levels
7rx0Xp	myriZC	EMS	Inverse variance weighted	119.312	106	0.17777	Triacylglycerol (50:4) levels
7rx0Xp	ToNyKf	EMS	MR Egger	98.6089	105	0.656911	Triacylglycerol (50:5) levels
7rx0Xp	ToNyKf	EMS	Inverse variance weighted	98.6595	106	0.680896	Triacylglycerol (50:5) levels
7rx0Xp	BJ15Dt	EMS	MR Egger	139.507	105	0.0136901	Triacylglycerol (51:1) levels
7rx0Xp	BJ15Dt	EMS	Inverse variance weighted	139.562	106	0.0160388	Triacylglycerol (51:1) levels
7rx0Xp	x5DOPC	EMS	MR Egger	135.155	105	0.0253163	Triacylglycerol (51:2) levels
7rx0Xp	x5DOPC	EMS	Inverse variance weighted	135.717	106	0.02735	Triacylglycerol (51:2) levels
7rx0Xp	8HZpKm	EMS	MR Egger	119.438	105	0.158778	Triacylglycerol (51:3) levels
7rx0Xp	8HZpKm	EMS	Inverse variance weighted	119.909	106	0.168095	Triacylglycerol (51:3) levels
7rx0Xp	Jx1Kyg	EMS	MR Egger	110.998	105	0.325597	Triacylglycerol (51:4) levels
7rx0Xp	Jx1Kyg	EMS	Inverse variance weighted	111.224	106	0.345058	Triacylglycerol (51:4) levels
7rx0Xp	CaiHyh	EMS	MR Egger	119.81	105	0.153147	Triacylglycerol (52:2) levels
7rx0Xp	CaiHyh	EMS	Inverse variance weighted	120.585	106	0.157592	Triacylglycerol (52:2) levels
7rx0Xp	6uBvXu	EMS	MR Egger	109.773	105	0.355564	Triacylglycerol (52:3) levels
7rx0Xp	6uBvXu	EMS	Inverse variance weighted	110.026	106	0.374957	Triacylglycerol (52:3) levels
7rx0Xp	YwgR3I	EMS	MR Egger	96.7098	105	0.70593	Triacylglycerol (52:4) levels
7rx0Xp	YwgR3I	EMS	Inverse variance weighted	96.714	106	0.729485	Triacylglycerol (52:4) levels
7rx0Xp	01phZW	EMS	MR Egger	100.654	105	0.601783	Triacylglycerol (52:5) levels
7rx0Xp	01phZW	EMS	Inverse variance weighted	100.738	106	0.626101	Triacylglycerol (52:5) levels
7rx0Xp	9zqIQX	EMS	MR Egger	102.323	105	0.555758	Triacylglycerol (52:6) levels
7rx0Xp	9zqIQX	EMS	Inverse variance weighted	102.4	106	0.580881	Triacylglycerol (52:6) levels
7rx0Xp	3HXQMt	EMS	MR Egger	137.779	105	0.0175647	Triacylglycerol (53:2) levels
7rx0Xp	3HXQMt	EMS	Inverse variance weighted	137.781	106	0.0206241	Triacylglycerol (53:2) levels
7rx0Xp	soAgMW	EMS	MR Egger	126.384	105	0.0761901	Triacylglycerol (53:3) levels
7rx0Xp	soAgMW	EMS	Inverse variance weighted	126.554	106	0.0846227	Triacylglycerol (53:3) levels
7rx0Xp	5i1Ba3	EMS	MR Egger	112.545	105	0.289645	Triacylglycerol (53:4) levels
7rx0Xp	5i1Ba3	EMS	Inverse variance weighted	112.579	106	0.312632	Triacylglycerol (53:4) levels
7rx0Xp	1c3WjL	EMS	MR Egger	112.075	105	0.300328	Triacylglycerol (54:3) levels
7rx0Xp	1c3WjL	EMS	Inverse variance weighted	112.213	106	0.321235	Triacylglycerol (54:3) levels
7rx0Xp	8mi6mg	EMS	MR Egger	94.4793	105	0.759703	Triacylglycerol (54:4) levels
7rx0Xp	8mi6mg	EMS	Inverse variance weighted	94.4814	106	0.780973	Triacylglycerol (54:4) levels
7rx0Xp	ruQXSL	EMS	MR Egger	89.2737	105	0.86391	Triacylglycerol (54:5) levels
7rx0Xp	ruQXSL	EMS	Inverse variance weighted	89.2893	106	0.878557	Triacylglycerol (54:5) levels
7rx0Xp	RzwhcT	EMS	MR Egger	86.6708	105	0.903241	Triacylglycerol (54:6) levels
7rx0Xp	RzwhcT	EMS	Inverse variance weighted	86.8742	106	0.91238	Triacylglycerol (54:6) levels
7rx0Xp	wyPTUW	EMS	MR Egger	89.557	105	0.859102	Triacylglycerol (54:7) levels
7rx0Xp	wyPTUW	EMS	Inverse variance weighted	90.6946	106	0.855458	Triacylglycerol (54:7) levels
7rx0Xp	4vngbz	EMS	MR Egger	107.616	105	0.410999	Triacylglycerol (56:3) levels
7rx0Xp	4vngbz	EMS	Inverse variance weighted	107.624	106	0.437724	Triacylglycerol (56:3) levels
7rx0Xp	LW2UhO	EMS	MR Egger	125.933	105	0.0802098	Triacylglycerol (56:4) levels
7rx0Xp	LW2UhO	EMS	Inverse variance weighted	125.943	106	0.0905707	Triacylglycerol (56:4) levels
7rx0Xp	FKfKwB	EMS	MR Egger	132.8	105	0.0346637	Triacylglycerol (56:5) levels
7rx0Xp	FKfKwB	EMS	Inverse variance weighted	133.6	106	0.0361575	Triacylglycerol (56:5) levels
7rx0Xp	LgO50l	EMS	MR Egger	116.774	105	0.203398	Triacylglycerol (56:6) levels
7rx0Xp	LgO50l	EMS	Inverse variance weighted	117.049	106	0.217871	Triacylglycerol (56:6) levels
7rx0Xp	HzTGnZ	EMS	MR Egger	88.0684	105	0.883208	Triacylglycerol (56:7) levels
7rx0Xp	HzTGnZ	EMS	Inverse variance weighted	88.085	106	0.896344	Triacylglycerol (56:7) levels
7rx0Xp	k4PHhZ	EMS	MR Egger	87.7995	105	0.887257	Triacylglycerol (56:8) levels
7rx0Xp	k4PHhZ	EMS	Inverse variance weighted	88.177	106	0.895051	Triacylglycerol (56:8) levels
7rx0Xp	Kyfpca	EMS	MR Egger	111.193	105	0.320963	Triacylglycerol (58:7) levels
7rx0Xp	Kyfpca	EMS	Inverse variance weighted	111.309	106	0.342975	Triacylglycerol (58:7) levels
7rx0Xp	OIvEaO	EMS	MR Egger	83.611	105	0.938615	Triacylglycerol (58:8) levels
7rx0Xp	OIvEaO	EMS	Inverse variance weighted	84.4178	106	0.939452	Triacylglycerol (58:8) levels
Egger Intercept Table for Non-Significant Reverse Causal Relationship Between EMS and Lipid Metabolites
id.exposure	id.outcome	exposure	egger_intercept	se	pval	outcome
7rx0Xp	mwy2jN	EMS	0.00437925	0.00542339	0.421218	Sterol ester (27:1/14:0) levels
7rx0Xp	qmvuxN	EMS	-0.00442322	0.00583384	0.45003	Sterol ester (27:1/15:0) levels
7rx0Xp	gICYZ0	EMS	0.0119928	0.00603905	0.0496546	Sterol ester (27:1/16:0) levels
7rx0Xp	79uReQ	EMS	0.0142532	0.00541997	0.00982825	Sterol ester (27:1/16:1) levels
7rx0Xp	dcA0mz	EMS	0.00355723	0.00610036	0.561064	Sterol ester (27:1/17:0) levels
7rx0Xp	KQ5qkQ	EMS	0.0112699	0.00542752	0.0402953	Sterol ester (27:1/17:1) levels
7rx0Xp	u6zYs7	EMS	0.00258813	0.00724455	0.72162	Sterol ester (27:1/18:0) levels
7rx0Xp	CkYbZH	EMS	0.0178945	0.00583679	0.00276014	Sterol ester (27:1/18:1) levels
7rx0Xp	sWpIqG	EMS	0.00492443	0.00620768	0.429403	Sterol ester (27:1/18:2) levels
7rx0Xp	gdF0m1	EMS	0.0136953	0.00541894	0.0129849	Sterol ester (27:1/18:3) levels
7rx0Xp	wCLX4D	EMS	0.002389	0.00712184	0.737957	Sterol ester (27:1/20:2) levels
7rx0Xp	qwuk2Z	EMS	0.0164495	0.00561706	0.00417773	Sterol ester (27:1/20:3) levels
7rx0Xp	eEGsD9	EMS	0.00969429	0.00562289	0.087637	Sterol ester (27:1/20:4) levels
7rx0Xp	2I36FH	EMS	-0.000357716	0.00591017	0.951852	Sterol ester (27:1/20:5) levels
7rx0Xp	SkvCYl	EMS	0.00609228	0.00593454	0.306977	Sterol ester (27:1/22:6) levels
7rx0Xp	Qie7dV	EMS	0.0024089	0.00615877	0.696491	Ceramide (d40:1) levels
7rx0Xp	Z8W4tI	EMS	0.0087752	0.00641688	0.174383	Ceramide (d40:2) levels
7rx0Xp	oPE1BS	EMS	0.003909	0.00612497	0.524729	Ceramide (d42:1) levels
7rx0Xp	jM7avu	EMS	0.00484045	0.00590734	0.414417	Ceramide (d42:2) levels
7rx0Xp	BGCRff	EMS	0.00266999	0.00543072	0.623996	Cholesterol levels
7rx0Xp	OeABi7	EMS	0.00473642	0.00586215	0.420937	Diacylglycerol (16:0_18:1) levels
7rx0Xp	sJiMyW	EMS	-0.000308866	0.00590165	0.958361	Diacylglycerol (16:0_18:2) levels
7rx0Xp	FYZtN8	EMS	0.00926387	0.00631436	0.145335	Diacylglycerol (16:1_18:1) levels
7rx0Xp	kibLpH	EMS	0.00561075	0.00622224	0.369266	Diacylglycerol (18:1_18:1) levels
7rx0Xp	gf9dVw	EMS	0.00264536	0.00564158	0.64011	Diacylglycerol (18:1_18:2) levels
7rx0Xp	YBloRk	EMS	0.0053854	0.0056505	0.342737	Diacylglycerol (18:1_18:3) levels
7rx0Xp	3e5jUS	EMS	0.00871342	0.00582556	0.137726	Phosphatidylcholine (16:0_0:0) levels
7rx0Xp	MxeeBR	EMS	0.00355995	0.00561366	0.527357	Phosphatidylcholine (18:0_0:0) levels
7rx0Xp	Jq6mQM	EMS	-0.00249059	0.00611777	0.684758	Phosphatidylcholine (18:2_0:0) levels
7rx0Xp	nFyQ93	EMS	0.00561494	0.00723827	0.439652	Phosphatidylcholine (20:4_0:0) levels
7rx0Xp	wJPiiK	EMS	0.00125844	0.00626609	0.841217	Phosphatidylethanolamine (18:0_0:0) levels
7rx0Xp	0y326d	EMS	-0.0012264	0.00640365	0.848491	Phosphatidylethanolamine (18:1_0:0) levels
7rx0Xp	FJS55j	EMS	-0.000781387	0.00579926	0.893076	Phosphatidylethanolamine (18:2_0:0) levels
7rx0Xp	Z8pARE	EMS	0.0022094	0.00617783	0.721336	Phosphatidylcholine (14:0_16:0) levels
7rx0Xp	TzMTUT	EMS	0.00389398	0.00546499	0.477715	Phosphatidylcholine (14:0_18:1) levels
7rx0Xp	7G3Sta	EMS	-0.00326207	0.0055435	0.557494	Phosphatidylcholine (14:0_18:2) levels
7rx0Xp	gm6rHy	EMS	0.00471043	0.00569721	0.410228	Phosphatidylcholine (15:0_18:1) levels
7rx0Xp	1XERao	EMS	-0.00797361	0.00585796	0.176378	Phosphatidylcholine (15:0_18:2) levels
7rx0Xp	IAvohj	EMS	0.00493669	0.00574734	0.392323	Phosphatidylcholine (16:0_16:0) levels
7rx0Xp	AX3bv5	EMS	0.00902455	0.00546483	0.101647	Phosphatidylcholine (16:0_16:1) levels
7rx0Xp	IRxy8s	EMS	0.00557772	0.0054495	0.308411	Phosphatidylcholine (16:0_17:1) levels
7rx0Xp	lwYFY6	EMS	0.00280351	0.00576528	0.627786	Phosphatidylcholine (16:0_18:0) levels
7rx0Xp	YriBIG	EMS	0.0129616	0.00542824	0.0187366	Phosphatidylcholine (16:0_18:1) levels
7rx0Xp	715FVx	EMS	-0.00257575	0.00555033	0.643558	Phosphatidylcholine (16:0_18:2) levels
7rx0Xp	nDc7to	EMS	0.0029119	0.00541732	0.592048	Phosphatidylcholine (16:0_18:3) levels
7rx0Xp	N2aeQv	EMS	0.00734732	0.00554058	0.187687	Phosphatidylcholine (16:0_20:1) levels
7rx0Xp	J5sFR2	EMS	0.00894629	0.0057889	0.125253	Phosphatidylcholine (16:0_20:2) levels
7rx0Xp	XC9PNz	EMS	0.0145452	0.00591258	0.0155237	Phosphatidylcholine (16:0_20:3) levels
7rx0Xp	iFOS2V	EMS	0.00923332	0.00543329	0.0922051	Phosphatidylcholine (16:0_20:4) levels
7rx0Xp	LMdC8N	EMS	-0.00202302	0.00552939	0.715201	Phosphatidylcholine (16:0_20:5) levels
7rx0Xp	o79V1h	EMS	0.0168016	0.0057419	0.00420696	Phosphatidylcholine (16:0_22:4) levels
7rx0Xp	2nZC7r	EMS	0.0112766	0.00557805	0.0457609	Phosphatidylcholine (16:0_22:5) levels
7rx0Xp	q1na3Q	EMS	0.00624224	0.00542085	0.252131	Phosphatidylcholine (16:0_22:6) levels
7rx0Xp	HQuTTp	EMS	0.00890589	0.00584819	0.130804	Phosphatidylcholine (16:1_18:0) levels
7rx0Xp	SKTi32	EMS	0.00802255	0.006161	0.195714	Phosphatidylcholine (17:0_18:1) levels
7rx0Xp	Ova218	EMS	-0.000532801	0.0056369	0.924876	Phosphatidylcholine (17:0_18:2) levels
7rx0Xp	0V68gr	EMS	0.0122575	0.00565818	0.0325481	Phosphatidylcholine (18:0_18:1) levels
7rx0Xp	yDm6rE	EMS	-0.000660783	0.00612435	0.914285	Phosphatidylcholine (18:0_18:2) levels
7rx0Xp	c1UmOF	EMS	0.00630402	0.00599721	0.295599	Phosphatidylcholine (18:0_18:3) levels
7rx0Xp	AWvZA5	EMS	0.0121022	0.00648082	0.0646362	Phosphatidylcholine (18:0_20:2) levels
7rx0Xp	IzYRc3	EMS	0.0151431	0.00598239	0.0128466	Phosphatidylcholine (18:0_20:3) levels
7rx0Xp	vjJ1Ly	EMS	0.0100853	0.00555904	0.072501	Phosphatidylcholine (18:0_20:4) levels
7rx0Xp	IEyvVJ	EMS	0.00218845	0.00543984	0.688281	Phosphatidylcholine (18:0_20:5) levels
7rx0Xp	BaQpi9	EMS	0.0130232	0.00608483	0.0346475	Phosphatidylcholine (18:0_22:5) levels
7rx0Xp	X5Kbgs	EMS	0.00492049	0.00542063	0.366097	Phosphatidylcholine (18:1_18:1) levels
7rx0Xp	co8hHx	EMS	0.00058726	0.00561719	0.916935	Phosphatidylcholine (18:1_18:2) levels
7rx0Xp	mxBrIY	EMS	-0.00481367	0.00576119	0.405314	Phosphatidylcholine (18:1_18:3) levels
7rx0Xp	gBotFY	EMS	0.000673578	0.00623452	0.91417	Phosphatidylcholine (18:1_20:2) levels
7rx0Xp	El3kId	EMS	0.0142364	0.0061495	0.022555	Phosphatidylcholine (18:1_20:3) levels
7rx0Xp	f681SC	EMS	0.00849377	0.00541012	0.119429	Phosphatidylcholine (18:1_20:4) levels
7rx0Xp	NLPOsX	EMS	-0.00487765	0.00579483	0.401855	Phosphatidylcholine (18:2_18:2) levels
7rx0Xp	KeJbiG	EMS	0.00487384	0.00634504	0.444132	Phosphatidylcholine (18:2_20:1) levels
7rx0Xp	9oxl4a	EMS	-0.00047372	0.00593177	0.936499	Phosphatidylcholine (18:2_20:3) levels
7rx0Xp	PzqiSv	EMS	0.00279726	0.00637481	0.661709	Phosphatidylcholine (18:2_20:4) levels
7rx0Xp	nhBPzq	EMS	0.000560118	0.00564517	0.921152	Phosphatidylcholine (O-16:0_16:0) levels
7rx0Xp	jJOokd	EMS	0.00672679	0.00609802	0.272501	Phosphatidylcholine (O-16:0_16:1) levels
7rx0Xp	D7lDm3	EMS	-0.00553061	0.00562906	0.328107	Phosphatidylcholine (O-16:0_18:2) levels
7rx0Xp	YhO0NO	EMS	0.00317738	0.00589179	0.590828	Phosphatidylcholine (O-16:0_20:3) levels
7rx0Xp	lvDKjv	EMS	0.00191728	0.00541431	0.723965	Phosphatidylcholine (O-16:0_20:4) levels
7rx0Xp	HMKWLq	EMS	-0.00440054	0.00698567	0.530104	Phosphatidylcholine (O-16:0_22:5) levels
7rx0Xp	vjJPlX	EMS	-0.000853136	0.00599234	0.88706	Phosphatidylcholine (O-16:1_16:0) levels
7rx0Xp	Vq7MGm	EMS	0.000327249	0.00542243	0.951991	Phosphatidylcholine (O-16:1_18:1) levels
7rx0Xp	B2eUJv	EMS	-0.00206794	0.00574806	0.719747	Phosphatidylcholine (O-16:1_18:2) levels
7rx0Xp	u6JKP6	EMS	0.00430717	0.00558128	0.442015	Phosphatidylcholine (O-16:1_20:3) levels
7rx0Xp	Lu6vWj	EMS	-3.08e-05	0.00590318	0.995841	Phosphatidylcholine (O-16:1_20:4) levels
7rx0Xp	82R1LK	EMS	-0.00269335	0.00562432	0.633023	Phosphatidylcholine (O-16:2_18:0) levels
7rx0Xp	Ctds9p	EMS	-0.000548117	0.00676459	0.935574	Phosphatidylcholine (O-17:0_15:0) levels
7rx0Xp	nwCYr6	EMS	0.00369531	0.00553318	0.505698	Phosphatidylcholine (O-17:0_17:1) levels
7rx0Xp	6lQ1xb	EMS	-0.00966929	0.00636155	0.131527	Phosphatidylcholine (O-18:0_14:0) levels
7rx0Xp	Z0Lk6K	EMS	0.00248519	0.00595029	0.677049	Phosphatidylcholine (O-18:0_16:1) levels
7rx0Xp	VedoCY	EMS	0.00798916	0.00586045	0.175725	Phosphatidylcholine (O-18:1_20:3) levels
7rx0Xp	SGlwBU	EMS	0.00429481	0.0054209	0.42999	Phosphatidylcholine (O-18:1_20:4) levels
7rx0Xp	Od9AzJ	EMS	-0.00170837	0.00602017	0.777142	Phosphatidylcholine (O-18:2_16:0) levels
7rx0Xp	GBwNWq	EMS	-0.00158444	0.00608375	0.795035	Phosphatidylcholine (O-18:2_18:2) levels
7rx0Xp	cxcbo7	EMS	-0.00627398	0.00584817	0.285816	Phosphatidylcholine (O-18:2_20:4) levels
7rx0Xp	pLv175	EMS	0.00153951	0.00722991	0.83179	Phosphatidylethanolamine (16:0_18:2) levels
7rx0Xp	Obz8sI	EMS	0.0035949	0.00578832	0.535905	Phosphatidylethanolamine (16:0_20:4) levels
7rx0Xp	pZXcWT	EMS	-0.00302213	0.00573925	0.599601	Phosphatidylethanolamine (18:0_18:2) levels
7rx0Xp	Ni6Wc6	EMS	0.00710816	0.00585684	0.227603	Phosphatidylethanolamine (18:0_20:4) levels
7rx0Xp	GlxaGw	EMS	-0.00260781	0.00547711	0.634971	Phosphatidylethanolamine (18:1_18:1) levels
7rx0Xp	AdjCEB	EMS	-0.0133265	0.00668067	0.0486576	Phosphatidylethanolamine (O-16:1_18:2) levels
7rx0Xp	Qx0efr	EMS	-0.000962095	0.00542379	0.859548	Phosphatidylethanolamine (O-16:1_20:4) levels
7rx0Xp	wByq0Y	EMS	-0.00508473	0.00639156	0.428096	Phosphatidylethanolamine (O-16:1_22:5) levels
7rx0Xp	WjG6EK	EMS	-0.0060843	0.00567037	0.285731	Phosphatidylethanolamine (O-18:1_18:2) levels
7rx0Xp	Ymg4bu	EMS	0.00186744	0.00553626	0.736555	Phosphatidylethanolamine (O-18:1_20:4) levels
7rx0Xp	rcR2E9	EMS	-0.00492215	0.00668038	0.462883	Phosphatidylethanolamine (O-18:2_18:1) levels
7rx0Xp	cpAXwH	EMS	-0.00584343	0.00616612	0.345475	Phosphatidylethanolamine (O-18:2_18:2) levels
7rx0Xp	Qkr3b2	EMS	0.00204521	0.00548017	0.709751	Phosphatidylethanolamine (O-18:2_20:4) levels
7rx0Xp	9BfxZG	EMS	0.00180249	0.00542893	0.740539	Phosphatidylinositol (16:0_18:1) levels
7rx0Xp	z2WCgA	EMS	0.000188077	0.00549278	0.97275	Phosphatidylinositol (16:0_18:2) levels
7rx0Xp	ktDN1P	EMS	0.0129188	0.00618518	0.0391552	Phosphatidylinositol (16:0_20:4) levels
7rx0Xp	sM4z3C	EMS	0.012733	0.00569801	0.0275597	Phosphatidylinositol (18:0_20:3) levels
7rx0Xp	KxJqJ3	EMS	0.0115307	0.0054025	0.0351439	Phosphatidylinositol (18:0_20:4) levels
7rx0Xp	UYz4hY	EMS	0.000392789	0.00562573	0.94447	Phosphatidylinositol (18:1_18:1) levels
7rx0Xp	G2rmMc	EMS	-0.0106272	0.00571539	0.0657714	Phosphatidylinositol (18:1_18:2) levels
7rx0Xp	oliPU5	EMS	0.00934708	0.00609588	0.128199	Phosphatidylinositol (18:1_20:4) levels
7rx0Xp	dAcef4	EMS	-0.00042611	0.00582244	0.941799	Sphingomyelin (d32:1) levels
7rx0Xp	zfIUO0	EMS	0.00219276	0.00582349	0.707278	Sphingomyelin (d34:0) levels
7rx0Xp	Y9rgEP	EMS	0.0017591	0.00633554	0.781823	Sphingomyelin (d34:1) levels
7rx0Xp	nrcRkI	EMS	0.00548222	0.00650302	0.40113	Sphingomyelin (d34:2) levels
7rx0Xp	0v6eVI	EMS	0.00216639	0.0058346	0.711162	Sphingomyelin (d36:1) levels
7rx0Xp	Oaullg	EMS	0.00449464	0.00645163	0.487551	Sphingomyelin (d36:2) levels
7rx0Xp	BUVaib	EMS	0.00341462	0.00597449	0.56886	Sphingomyelin (d38:1) levels
7rx0Xp	hXSuf1	EMS	0.0032861	0.00579313	0.571761	Sphingomyelin (d38:2) levels
7rx0Xp	DEkFKN	EMS	0.00242183	0.00613281	0.69372	Sphingomyelin (d40:1) levels
7rx0Xp	BdSNNB	EMS	0.00495215	0.00633732	0.43631	Sphingomyelin (d40:2) levels
7rx0Xp	zfIuxY	EMS	0.00256745	0.00578161	0.657904	Sphingomyelin (d42:2) levels
7rx0Xp	MQflSZ	EMS	0.00230562	0.00579384	0.69148	Triacylglycerol (48:3) levels
7rx0Xp	7XYELQ	EMS	0.00233882	0.00665369	0.725912	Triacylglycerol (49:1) levels
7rx0Xp	Rb4Fa4	EMS	-0.000984861	0.00613309	0.872731	Triacylglycerol (49:2) levels
7rx0Xp	9jeXNd	EMS	0.00647562	0.00577439	0.26466	Triacylglycerol (50:2) levels
7rx0Xp	N7LMIy	EMS	0.00616681	0.00580766	0.290744	Triacylglycerol (50:3) levels
7rx0Xp	myriZC	EMS	0.00304559	0.00576664	0.598517	Triacylglycerol (50:4) levels
7rx0Xp	ToNyKf	EMS	0.00138856	0.0061738	0.822485	Triacylglycerol (50:5) levels
7rx0Xp	BJ15Dt	EMS	0.00146405	0.00714052	0.837942	Triacylglycerol (51:1) levels
7rx0Xp	x5DOPC	EMS	0.00406699	0.00615219	0.51002	Triacylglycerol (51:2) levels
7rx0Xp	8HZpKm	EMS	0.00372923	0.00579607	0.521363	Triacylglycerol (51:3) levels
7rx0Xp	Jx1Kyg	EMS	0.00302137	0.00653494	0.644793	Triacylglycerol (51:4) levels
7rx0Xp	CaiHyh	EMS	0.00476813	0.00578612	0.411771	Triacylglycerol (52:2) levels
7rx0Xp	6uBvXu	EMS	0.00272362	0.00553223	0.623522	Triacylglycerol (52:3) levels
7rx0Xp	YwgR3I	EMS	0.000348929	0.00541049	0.948702	Triacylglycerol (52:4) levels
7rx0Xp	01phZW	EMS	0.00157122	0.00541268	0.77217	Triacylglycerol (52:5) levels
7rx0Xp	9zqIQX	EMS	0.00157808	0.00566515	0.78113	Triacylglycerol (52:6) levels
7rx0Xp	3HXQMt	EMS	-0.000246578	0.00628326	0.968771	Triacylglycerol (53:2) levels
7rx0Xp	soAgMW	EMS	0.00224261	0.00596106	0.70752	Triacylglycerol (53:3) levels
7rx0Xp	5i1Ba3	EMS	0.00105589	0.00589941	0.858296	Triacylglycerol (53:4) levels
7rx0Xp	1c3WjL	EMS	0.00201253	0.00559827	0.71995	Triacylglycerol (54:3) levels
7rx0Xp	8mi6mg	EMS	-0.000248031	0.00541393	0.963546	Triacylglycerol (54:4) levels
7rx0Xp	ruQXSL	EMS	-0.000676535	0.00542027	0.900908	Triacylglycerol (54:5) levels
7rx0Xp	RzwhcT	EMS	-0.0024599	0.00545513	0.652968	Triacylglycerol (54:6) levels
7rx0Xp	wyPTUW	EMS	-0.00591308	0.00554414	0.288624	Triacylglycerol (54:7) levels
7rx0Xp	4vngbz	EMS	0.000530972	0.0059158	0.928653	Triacylglycerol (56:3) levels
7rx0Xp	LW2UhO	EMS	0.000582204	0.00658092	0.929673	Triacylglycerol (56:4) levels
7rx0Xp	FKfKwB	EMS	0.00552877	0.00695161	0.428221	Triacylglycerol (56:5) levels
7rx0Xp	LgO50l	EMS	0.0028428	0.00571271	0.619788	Triacylglycerol (56:6) levels
7rx0Xp	HzTGnZ	EMS	0.000699502	0.00543093	0.897762	Triacylglycerol (56:7) levels
7rx0Xp	k4PHhZ	EMS	-0.00341855	0.00556424	0.540294	Triacylglycerol (56:8) levels
7rx0Xp	Kyfpca	EMS	0.00212981	0.00641161	0.740415	Triacylglycerol (58:7) levels
7rx0Xp	OIvEaO	EMS	0.00516944	0.00575534	0.371134	Triacylglycerol (58:8) levels
Cochran's Q for Significant Reverse Causal Relationship Between EMS and Lipid Metabolites
id.exposure	id.outcome	exposure	method	Q	Q_df	Q_pval	id	outcome
7rx0Xp	CSnQ91	EMS	MR Egger	122.896	105	0.111912	GCST90277266	Phosphatidylcholine (18:1_0:0) levels
7rx0Xp	CSnQ91	EMS	Inverse variance weighted	124.197	106	0.109381	GCST90277266	Phosphatidylcholine (18:1_0:0) levels
7rx0Xp	pbi7vp	EMS	MR Egger	103.999	105	0.509261	GCST90277307	Phosphatidylcholine (18:0_22:6) levels
7rx0Xp	pbi7vp	EMS	Inverse variance weighted	105.999	106	0.48176	GCST90277307	Phosphatidylcholine (18:0_22:6) levels
7rx0Xp	5KP9Yz	EMS	MR Egger	93.3494	105	0.785039	GCST90277320	Phosphatidylcholine (O-16:0_18:1) levels
7rx0Xp	5KP9Yz	EMS	Inverse variance weighted	94.0801	106	0.789672	GCST90277320	Phosphatidylcholine (O-16:0_18:1) levels
7rx0Xp	uzKq9B	EMS	MR Egger	83.5861	105	0.938858	GCST90277326	Phosphatidylcholine (O-16:1_18:0) levels
7rx0Xp	uzKq9B	EMS	Inverse variance weighted	83.9667	106	0.943669	GCST90277326	Phosphatidylcholine (O-16:1_18:0) levels
7rx0Xp	VQ8Bxe	EMS	MR Egger	87.2494	105	0.895251	GCST90277336	Phosphatidylcholine (O-18:0_20:4) levels
7rx0Xp	VQ8Bxe	EMS	Inverse variance weighted	88.616	106	0.888729	GCST90277336	Phosphatidylcholine (O-18:0_20:4) levels
7rx0Xp	yVhtHo	EMS	MR Egger	101.942	105	0.566302	GCST90277337	Phosphatidylcholine (O-18:1_16:0) levels
7rx0Xp	yVhtHo	EMS	Inverse variance weighted	102.103	106	0.589027	GCST90277337	Phosphatidylcholine (O-18:1_16:0) levels
7rx0Xp	Z4zuGw	EMS	MR Egger	100.806	105	0.597602	GCST90277338	Phosphatidylcholine (O-18:1_18:2) levels
7rx0Xp	Z4zuGw	EMS	Inverse variance weighted	101.558	106	0.603899	GCST90277338	Phosphatidylcholine (O-18:1_18:2) levels
7rx0Xp	OeB9Rx	EMS	MR Egger	116.666	105	0.205366	GCST90277342	Phosphatidylcholine (O-18:2_18:1) levels
7rx0Xp	OeB9Rx	EMS	Inverse variance weighted	118.049	106	0.199479	GCST90277342	Phosphatidylcholine (O-18:2_18:1) levels
7rx0Xp	8m6aKL	EMS	MR Egger	89.9226	105	0.852746	GCST90277361	Phosphatidylinositol (18:0_18:1) levels
7rx0Xp	8m6aKL	EMS	Inverse variance weighted	90.2936	106	0.862306	GCST90277361	Phosphatidylinositol (18:0_18:1) levels
7rx0Xp	zrVNW9	EMS	MR Egger	91.5603	105	0.822181	GCST90277362	Phosphatidylinositol (18:0_18:2) levels
7rx0Xp	zrVNW9	EMS	Inverse variance weighted	91.5687	106	0.839822	GCST90277362	Phosphatidylinositol (18:0_18:2) levels
7rx0Xp	kboGJw	EMS	MR Egger	120.776	105	0.139197	GCST90277379	Triacylglycerol (46:1) levels
7rx0Xp	kboGJw	EMS	Inverse variance weighted	121.005	106	0.1513	GCST90277379	Triacylglycerol (46:1) levels
7rx0Xp	Xkzuf9	EMS	MR Egger	113.167	105	0.275819	GCST90277380	Triacylglycerol (46:2) levels
7rx0Xp	Xkzuf9	EMS	Inverse variance weighted	113.233	106	0.297555	GCST90277380	Triacylglycerol (46:2) levels
7rx0Xp	khMXY9	EMS	MR Egger	121.556	105	0.128637	GCST90277381	Triacylglycerol (48:0) levels
7rx0Xp	khMXY9	EMS	Inverse variance weighted	121.626	106	0.142341	GCST90277381	Triacylglycerol (48:0) levels
7rx0Xp	Zf7x2w	EMS	MR Egger	114.458	105	0.248349	GCST90277382	Triacylglycerol (48:1) levels
7rx0Xp	Zf7x2w	EMS	Inverse variance weighted	115.327	106	0.252013	GCST90277382	Triacylglycerol (48:1) levels
7rx0Xp	dkUDVz	EMS	MR Egger	126.549	105	0.0747541	GCST90277383	Triacylglycerol (48:2) levels
7rx0Xp	dkUDVz	EMS	Inverse variance weighted	127.741	106	0.0739643	GCST90277383	Triacylglycerol (48:2) levels
7rx0Xp	VTnW1d	EMS	MR Egger	112.681	105	0.286594	GCST90277387	Triacylglycerol (50:1) levels
7rx0Xp	VTnW1d	EMS	Inverse variance weighted	113.154882796629	106	0.299334805313747	GCST90277387	Triacylglycerol (50:1) levels
Egger Intercept Table for Significant Reverse Causal Relationship Between EMS and Lipid Metabolites
id.exposure	id.outcome	exposure	egger_intercept	se	pval	id	outcome
7rx0Xp	CSnQ91	EMS	0.00618684	0.0058688	0.294214	GCST90277266	Phosphatidylcholine (18:1_0:0) levels
7rx0Xp	pbi7vp	EMS	0.00775582	0.00548461	0.160289	GCST90277307	Phosphatidylcholine (18:0_22:6) levels
7rx0Xp	5KP9Yz	EMS	0.00470337	0.00550225	0.394603	GCST90277320	Phosphatidylcholine (O-16:0_18:1) levels
7rx0Xp	uzKq9B	EMS	0.00344962	0.00559138	0.538601	GCST90277326	Phosphatidylcholine (O-16:1_18:0) levels
7rx0Xp	VQ8Bxe	EMS	0.00643603	0.00550558	0.24505	GCST90277336	Phosphatidylcholine (O-18:0_20:4) levels
7rx0Xp	yVhtHo	EMS	0.00220793	0.00550159	0.688995	GCST90277337	Phosphatidylcholine (O-18:1_16:0) levels
7rx0Xp	Z4zuGw	EMS	-0.0048506	0.00559398	0.387859	GCST90277338	Phosphatidylcholine (O-18:1_18:2) levels
7rx0Xp	OeB9Rx	EMS	-0.0066019	0.00591712	0.267085	GCST90277342	Phosphatidylcholine (O-18:2_18:1) levels
7rx0Xp	8m6aKL	EMS	-0.00330459	0.00542507	0.543752	GCST90277361	Phosphatidylinositol (18:0_18:1) levels
7rx0Xp	zrVNW9	EMS	-0.000494936	0.00540384	0.927199	GCST90277362	Phosphatidylinositol (18:0_18:2) levels
7rx0Xp	kboGJw	EMS	0.00281835	0.00631663	0.656387	GCST90277379	Triacylglycerol (46:1) levels
7rx0Xp	Xkzuf9	EMS	0.00159866	0.00644565	0.804602	GCST90277380	Triacylglycerol (46:2) levels
7rx0Xp	khMXY9	EMS	0.00164553	0.00668347	0.806001	GCST90277381	Triacylglycerol (48:0) levels
7rx0Xp	Zf7x2w	EMS	0.00510932	0.00572151	0.373898	GCST90277382	Triacylglycerol (48:1) levels
7rx0Xp	dkUDVz	EMS	0.00596362	0.00599655	0.322261	GCST90277383	Triacylglycerol (48:2) levels
7rx0Xp	VTnW1d	EMS	0.00374186	0.00562824	0.507612	GCST90277387	Triacylglycerol (50:1) levels

## Sheet: Stable6
Stable6: SNP for significant MR analysis
SNP for MR analysis between 731 immune cell traits and EMS
Mediator	outcome	id.outcome	samplesize	SNP	b	se	p	lo_ci	up_ci	or	or_lci95	or_uci95	id.exposure
CD20- CD38- AC	EMS	kuQ4J7	NA	rs11203884	-0.0322333	0.109922	0.76934	-0.24768	0.183214	0.968281	0.78061	1.20107	ebi-a-GCST90001423
CD20- CD38- AC	EMS	kuQ4J7	NA	rs117308259	-0.0346107	0.0613124	0.572416	-0.154783	0.0855617	0.965981	0.856601	1.08933	ebi-a-GCST90001423
CD20- CD38- AC	EMS	kuQ4J7	NA	rs118073973	-0.203938	0.2189	0.351518	-0.632981	0.225106	0.815513	0.531007	1.25246	ebi-a-GCST90001423
CD20- CD38- AC	EMS	kuQ4J7	NA	rs16955339	-0.0346901	0.117575	0.767958	-0.265137	0.195756	0.965905	0.767101	1.21623	ebi-a-GCST90001423
CD20- CD38- AC	EMS	kuQ4J7	NA	rs182720746	-0.058429	0.0581455	0.314957	-0.172394	0.0555363	0.943245	0.841647	1.05711	ebi-a-GCST90001423
CD20- CD38- AC	EMS	kuQ4J7	NA	rs2339996	0.0074251	0.110728	0.946536	-0.209602	0.224452	1.00745	0.810907	1.25164	ebi-a-GCST90001423
CD20- CD38- AC	EMS	kuQ4J7	NA	rs308820	-0.241236	0.101073	0.0169978	-0.439339	-0.0431333	0.785656	0.644462	0.957784	ebi-a-GCST90001423
CD20- CD38- AC	EMS	kuQ4J7	NA	rs36071180	-0.262351	0.183662	0.153164	-0.622329	0.0976268	0.769241	0.536693	1.10255	ebi-a-GCST90001423
CD20- CD38- AC	EMS	kuQ4J7	NA	rs6125184	0.0757543	0.114965	0.509937	-0.149576	0.301085	1.0787	0.861073	1.35132	ebi-a-GCST90001423
CD20- CD38- AC	EMS	kuQ4J7	NA	rs61906277	0.0881979	0.100887	0.381996	-0.109541	0.285937	1.0922	0.896246	1.33101	ebi-a-GCST90001423
CD20- CD38- AC	EMS	kuQ4J7	NA	rs62311900	0.0148599	0.129148	0.908397	-0.238271	0.267991	1.01497	0.787989	1.30733	ebi-a-GCST90001423
CD20- CD38- AC	EMS	kuQ4J7	NA	rs6906886	-0.180134	0.115914	0.120178	-0.407326	0.0470581	0.835158	0.665427	1.04818	ebi-a-GCST90001423
CD20- CD38- AC	EMS	kuQ4J7	NA	rs75609575	-0.18752	0.215371	0.383927	-0.609647	0.234607	0.829013	0.543543	1.26441	ebi-a-GCST90001423
CD20- CD38- AC	EMS	kuQ4J7	NA	rs77510701	-0.129265	0.242582	0.594121	-0.604725	0.346195	0.878741	0.546224	1.41368	ebi-a-GCST90001423
CD20- CD38- AC	EMS	kuQ4J7	NA	All - Inverse variance weighted	-0.0549327	0.0278024	0.048175	-0.109425	-0.000439876	0.946549	0.896349	0.99956	ebi-a-GCST90001423
CD20- CD38- AC	EMS	kuQ4J7	NA	All - MR Egger	-0.0633513	0.0520976	0.24736	-0.165463	0.03876	0.938614	0.847501	1.03952	ebi-a-GCST90001423
IgD- CD24- %lymphocyte	EMS	LugNeI	NA	rs111237501	-0.055709	0.0510685	0.275331	-0.155803	0.0443852	0.945814	0.855728	1.04538	ebi-a-GCST90001440
IgD- CD24- %lymphocyte	EMS	LugNeI	NA	rs11674994	-0.227868	0.176875	0.197643	-0.574543	0.118808	0.79623	0.562962	1.12615	ebi-a-GCST90001440
IgD- CD24- %lymphocyte	EMS	LugNeI	NA	rs11862268	0.0982472	0.0930262	0.290912	-0.0840842	0.280579	1.10324	0.919354	1.3239	ebi-a-GCST90001440
IgD- CD24- %lymphocyte	EMS	LugNeI	NA	rs139509958	-0.107515	0.506578	0.831921	-1.10041	0.885377	0.898063	0.332735	2.4239	ebi-a-GCST90001440
IgD- CD24- %lymphocyte	EMS	LugNeI	NA	rs146221269	-0.360782	0.142927	0.0115949	-0.640919	-0.0806451	0.697131	0.526808	0.922521	ebi-a-GCST90001440
IgD- CD24- %lymphocyte	EMS	LugNeI	NA	rs17044633	-0.0573516	0.245545	0.81532	-0.538619	0.423916	0.944262	0.583553	1.52793	ebi-a-GCST90001440
IgD- CD24- %lymphocyte	EMS	LugNeI	NA	rs17102161	0.041782	0.0869063	0.63068	-0.128554	0.212118	1.04267	0.879366	1.23629	ebi-a-GCST90001440
IgD- CD24- %lymphocyte	EMS	LugNeI	NA	rs183821560	-0.0104148	0.0314611	0.740617	-0.0720785	0.051249	0.989639	0.930458	1.05258	ebi-a-GCST90001440
IgD- CD24- %lymphocyte	EMS	LugNeI	NA	rs191543445	-0.0598992	0.124315	0.629925	-0.303557	0.183759	0.941859	0.738188	1.20173	ebi-a-GCST90001440
IgD- CD24- %lymphocyte	EMS	LugNeI	NA	rs30146	-0.0808457	0.0484991	0.0955237	-0.175904	0.0142125	0.922336	0.838699	1.01431	ebi-a-GCST90001440
IgD- CD24- %lymphocyte	EMS	LugNeI	NA	rs451367	-0.0120667	0.13863	0.930638	-0.283781	0.259648	0.988006	0.752931	1.29647	ebi-a-GCST90001440
IgD- CD24- %lymphocyte	EMS	LugNeI	NA	rs496760	0.0260482	0.105479	0.804945	-0.18069	0.232786	1.02639	0.834694	1.26211	ebi-a-GCST90001440
IgD- CD24- %lymphocyte	EMS	LugNeI	NA	rs55756125	0.0311857	0.103493	0.763163	-0.171661	0.234033	1.03168	0.842264	1.26369	ebi-a-GCST90001440
IgD- CD24- %lymphocyte	EMS	LugNeI	NA	rs58904842	0.0061072	0.107058	0.954509	-0.203726	0.215941	1.00613	0.815686	1.24103	ebi-a-GCST90001440
IgD- CD24- %lymphocyte	EMS	LugNeI	NA	rs6687573	-0.0636063	0.116762	0.585924	-0.292459	0.165247	0.938374	0.746426	1.17968	ebi-a-GCST90001440
IgD- CD24- %lymphocyte	EMS	LugNeI	NA	rs6991364	-0.209179	0.109694	0.0565288	-0.424179	0.00582073	0.81125	0.654307	1.00584	ebi-a-GCST90001440
IgD- CD24- %lymphocyte	EMS	LugNeI	NA	rs72990172	-0.0408853	0.0981415	0.676975	-0.233243	0.151472	0.959939	0.791961	1.16355	ebi-a-GCST90001440
IgD- CD24- %lymphocyte	EMS	LugNeI	NA	rs73277142	-0.0626741	0.145919	0.66755	-0.348676	0.223327	0.939249	0.705622	1.25023	ebi-a-GCST90001440
IgD- CD24- %lymphocyte	EMS	LugNeI	NA	rs75150138	0.218942	0.156506	0.161833	-0.0878106	0.525694	1.24476	0.915934	1.69163	ebi-a-GCST90001440
IgD- CD24- %lymphocyte	EMS	LugNeI	NA	rs75464772	-0.209613	0.118849	0.0777843	-0.442558	0.0233314	0.810898	0.642391	1.02361	ebi-a-GCST90001440
IgD- CD24- %lymphocyte	EMS	LugNeI	NA	rs76225955	0.0748967	0.114745	0.513934	-0.150003	0.299797	1.07777	0.860705	1.34958	ebi-a-GCST90001440
IgD- CD24- %lymphocyte	EMS	LugNeI	NA	rs807894	-0.0785686	0.108412	0.468622	-0.291056	0.133919	0.924439	0.747474	1.1433	ebi-a-GCST90001440
IgD- CD24- %lymphocyte	EMS	LugNeI	NA	rs8098848	0.00470578	0.10232	0.963317	-0.195841	0.205252	1.00472	0.822143	1.22783	ebi-a-GCST90001440
IgD- CD24- %lymphocyte	EMS	LugNeI	NA	rs9398107	-0.042924	0.136296	0.752812	-0.310064	0.224215	0.957984	0.7334	1.25134	ebi-a-GCST90001440
IgD- CD24- %lymphocyte	EMS	LugNeI	NA	All - Inverse variance weighted	-0.0342186	0.0174482	0.0498613	-0.068417	-2.01048e-05	0.96636	0.933871	0.99998	ebi-a-GCST90001440
IgD- CD24- %lymphocyte	EMS	LugNeI	NA	All - MR Egger	-0.0347283	0.0259624	0.19468	-0.0856147	0.0161581	0.965868	0.917948	1.01629	ebi-a-GCST90001440
Activated & resting Treg %CD4+	EMS	GgFbrM	NA	rs11109601	-0.0958567	0.0676789	0.156674	-0.228507	0.0367939	0.908594	0.79572	1.03748	ebi-a-GCST90001500
Activated & resting Treg %CD4+	EMS	GgFbrM	NA	rs113376235	-0.042196	0.0974753	0.665095	-0.233248	0.148856	0.958682	0.791957	1.16051	ebi-a-GCST90001500
Activated & resting Treg %CD4+	EMS	GgFbrM	NA	rs114400243	0.035258	0.20825	0.865556	-0.372912	0.443428	1.03589	0.688726	1.55804	ebi-a-GCST90001500
Activated & resting Treg %CD4+	EMS	GgFbrM	NA	rs116794175	-0.0461928	0.176197	0.793194	-0.391539	0.299154	0.954858	0.676015	1.34872	ebi-a-GCST90001500
Activated & resting Treg %CD4+	EMS	GgFbrM	NA	rs1247730	0.00960058	0.0925058	0.917341	-0.171711	0.190912	1.00965	0.842223	1.21035	ebi-a-GCST90001500
Activated & resting Treg %CD4+	EMS	GgFbrM	NA	rs13006059	-0.118768	0.0984526	0.227684	-0.311735	0.0741991	0.888014	0.732175	1.07702	ebi-a-GCST90001500
Activated & resting Treg %CD4+	EMS	GgFbrM	NA	rs13410035	0.388826	0.328094	0.235975	-0.254238	1.03189	1.47525	0.775507	2.80637	ebi-a-GCST90001500
Activated & resting Treg %CD4+	EMS	GgFbrM	NA	rs1371033	-0.236667	0.120972	0.050421	-0.473772	0.000438555	0.789254	0.622649	1.00044	ebi-a-GCST90001500
Activated & resting Treg %CD4+	EMS	GgFbrM	NA	rs137997033	-0.0292353	0.0319148	0.359643	-0.0917883	0.0333176	0.971188	0.912298	1.03388	ebi-a-GCST90001500
Activated & resting Treg %CD4+	EMS	GgFbrM	NA	rs145165211	0.088267	0.0776032	0.255365	-0.0638353	0.240369	1.09228	0.93816	1.27172	ebi-a-GCST90001500
Activated & resting Treg %CD4+	EMS	GgFbrM	NA	rs17583875	-0.0235179	0.0237334	0.321724	-0.0700353	0.0229995	0.976756	0.932361	1.02327	ebi-a-GCST90001500
Activated & resting Treg %CD4+	EMS	GgFbrM	NA	rs186940149	-0.222841	0.218614	0.308044	-0.651323	0.205642	0.800242	0.521355	1.22831	ebi-a-GCST90001500
Activated & resting Treg %CD4+	EMS	GgFbrM	NA	rs190023756	-0.0604085	0.0479932	0.208142	-0.154475	0.0336581	0.94138	0.856865	1.03423	ebi-a-GCST90001500
Activated & resting Treg %CD4+	EMS	GgFbrM	NA	rs408686	0.0744224	0.172395	0.665962	-0.263472	0.412316	1.07726	0.768379	1.51031	ebi-a-GCST90001500
Activated & resting Treg %CD4+	EMS	GgFbrM	NA	rs461709	-0.147723	0.120436	0.219985	-0.383777	0.0883315	0.86267	0.681284	1.09235	ebi-a-GCST90001500
Activated & resting Treg %CD4+	EMS	GgFbrM	NA	rs514150	-0.0721494	0.118651	0.543135	-0.304706	0.160407	0.930392	0.73734	1.17399	ebi-a-GCST90001500
Activated & resting Treg %CD4+	EMS	GgFbrM	NA	rs60174426	-0.178704	0.105315	0.0897237	-0.385121	0.0277128	0.836353	0.680368	1.0281	ebi-a-GCST90001500
Activated & resting Treg %CD4+	EMS	GgFbrM	NA	rs61924635	-0.182504	0.182187	0.316469	-0.53959	0.174582	0.833181	0.582987	1.19075	ebi-a-GCST90001500
Activated & resting Treg %CD4+	EMS	GgFbrM	NA	rs62285107	-0.0564306	0.0849068	0.506295	-0.222848	0.109987	0.945132	0.800237	1.11626	ebi-a-GCST90001500
Activated & resting Treg %CD4+	EMS	GgFbrM	NA	rs62390348	0.0947432	0.0881648	0.282547	-0.0780598	0.267546	1.09938	0.924909	1.30675	ebi-a-GCST90001500
Activated & resting Treg %CD4+	EMS	GgFbrM	NA	rs6724848	-0.111314	0.110409	0.313359	-0.327716	0.105088	0.894657	0.720567	1.11081	ebi-a-GCST90001500
Activated & resting Treg %CD4+	EMS	GgFbrM	NA	rs6751481	-0.0443936	0.0599837	0.459242	-0.161962	0.0731744	0.956577	0.850474	1.07592	ebi-a-GCST90001500
Activated & resting Treg %CD4+	EMS	GgFbrM	NA	rs73009664	0.00682756	0.0675516	0.919494	-0.125574	0.139229	1.00685	0.881991	1.14939	ebi-a-GCST90001500
Activated & resting Treg %CD4+	EMS	GgFbrM	NA	rs76225340	0.196409	0.197699	0.32048	-0.191082	0.583899	1.21702	0.826065	1.79302	ebi-a-GCST90001500
Activated & resting Treg %CD4+	EMS	GgFbrM	NA	rs76882749	0.033785	0.060396	0.575895	-0.0845912	0.152161	1.03436	0.918888	1.16435	ebi-a-GCST90001500
Activated & resting Treg %CD4+	EMS	GgFbrM	NA	rs77071786	-0.148691	0.111695	0.183114	-0.367613	0.0702305	0.861835	0.692385	1.07276	ebi-a-GCST90001500
Activated & resting Treg %CD4+	EMS	GgFbrM	NA	All - Inverse variance weighted	-0.0330191	0.013393	0.013686	-0.0592693	-0.00676884	0.96752	0.942453	0.993254	ebi-a-GCST90001500
Activated & resting Treg %CD4+	EMS	GgFbrM	NA	All - MR Egger	-0.00816857	0.0187226	0.666522	-0.0448648	0.0285277	0.991865	0.956127	1.02894	ebi-a-GCST90001500
CD4+ AC	EMS	s5HBjc	NA	rs10040274	-0.038787	0.12311	0.752716	-0.280082	0.202508	0.961956	0.755722	1.22447	ebi-a-GCST90001590
CD4+ AC	EMS	s5HBjc	NA	rs117563350	0.120511	0.268655	0.653739	-0.406052	0.647074	1.12807	0.666276	1.90995	ebi-a-GCST90001590
CD4+ AC	EMS	s5HBjc	NA	rs137903114	-0.0166962	0.0610135	0.784355	-0.136283	0.10289	0.983442	0.872596	1.10837	ebi-a-GCST90001590
CD4+ AC	EMS	s5HBjc	NA	rs139746725	-0.052278	0.0424791	0.218444	-0.135537	0.030981	0.949065	0.873247	1.03147	ebi-a-GCST90001590
CD4+ AC	EMS	s5HBjc	NA	rs143021470	-0.0626987	0.0578333	0.278308	-0.176052	0.0506545	0.939226	0.838574	1.05196	ebi-a-GCST90001590
CD4+ AC	EMS	s5HBjc	NA	rs1849876	0.059194	0.108901	0.586746	-0.154252	0.27264	1.06098	0.857056	1.31343	ebi-a-GCST90001590
CD4+ AC	EMS	s5HBjc	NA	rs28578320	0.0272564	0.117312	0.816274	-0.202676	0.257189	1.02763	0.816543	1.29329	ebi-a-GCST90001590
CD4+ AC	EMS	s5HBjc	NA	rs2972073	-0.0304697	0.090389	0.736045	-0.207632	0.146693	0.96999	0.812506	1.158	ebi-a-GCST90001590
CD4+ AC	EMS	s5HBjc	NA	rs3129891	-0.0960895	0.0928314	0.300624	-0.278039	0.08586	0.908383	0.757267	1.08965	ebi-a-GCST90001590
CD4+ AC	EMS	s5HBjc	NA	rs3184504	-0.195242	0.0691627	0.00475866	-0.3308	-0.0596827	0.822636	0.718349	0.942063	ebi-a-GCST90001590
CD4+ AC	EMS	s5HBjc	NA	rs3211602	-0.0216868	0.0196429	0.269569	-0.0601868	0.0168132	0.978547	0.941589	1.01696	ebi-a-GCST90001590
CD4+ AC	EMS	s5HBjc	NA	rs414743	0.0591343	0.111953	0.597357	-0.160294	0.278563	1.06092	0.851893	1.32123	ebi-a-GCST90001590
CD4+ AC	EMS	s5HBjc	NA	rs4425753	0.0443106	0.108441	0.682822	-0.168234	0.256855	1.04531	0.845156	1.29286	ebi-a-GCST90001590
CD4+ AC	EMS	s5HBjc	NA	rs61935579	0.0904233	0.128524	0.481711	-0.161483	0.34233	1.09464	0.850881	1.40822	ebi-a-GCST90001590
CD4+ AC	EMS	s5HBjc	NA	rs7162344	0.0767206	0.120951	0.525877	-0.160343	0.313784	1.07974	0.851852	1.36859	ebi-a-GCST90001590
CD4+ AC	EMS	s5HBjc	NA	rs72960548	-0.084055	0.134381	0.531645	-0.347442	0.179332	0.919381	0.706493	1.19642	ebi-a-GCST90001590
CD4+ AC	EMS	s5HBjc	NA	rs73132830	0.0256229	0.10914	0.814386	-0.188291	0.239537	1.02595	0.828374	1.27066	ebi-a-GCST90001590
CD4+ AC	EMS	s5HBjc	NA	rs7537437	-0.0974494	0.113345	0.389921	-0.319605	0.124706	0.907148	0.726436	1.13282	ebi-a-GCST90001590
CD4+ AC	EMS	s5HBjc	NA	rs75494288	0.00310481	0.103079	0.975971	-0.19893	0.20514	1.00311	0.819607	1.2277	ebi-a-GCST90001590
CD4+ AC	EMS	s5HBjc	NA	rs75697875	-0.137607	0.120386	0.25302	-0.373563	0.0983499	0.871442	0.688278	1.10335	ebi-a-GCST90001590
CD4+ AC	EMS	s5HBjc	NA	rs78628680	0.182226	0.206634	0.377842	-0.222776	0.587228	1.19989	0.800294	1.79899	ebi-a-GCST90001590
CD4+ AC	EMS	s5HBjc	NA	rs905461	-0.0168334	0.119331	0.887819	-0.250722	0.217055	0.983307	0.778239	1.24241	ebi-a-GCST90001590
CD4+ AC	EMS	s5HBjc	NA	rs9271772	-0.0631332	0.0773586	0.414436	-0.214756	0.0884896	0.938818	0.806738	1.09252	ebi-a-GCST90001590
CD4+ AC	EMS	s5HBjc	NA	All - Inverse variance weighted	-0.0310493	0.013694	0.0233684	-0.0578896	-0.00420895	0.969428	0.943754	0.9958	ebi-a-GCST90001590
CD4+ AC	EMS	s5HBjc	NA	All - MR Egger	-0.0319128	0.0180773	0.0920425	-0.0673443	0.00351866	0.968591	0.934873	1.00352	ebi-a-GCST90001590
DN (CD4-CD8-) NKT AC	EMS	7ytaJe	NA	rs11124150	-0.137959	0.100918	0.171614	-0.335758	0.0598409	0.871135	0.714796	1.06167	ebi-a-GCST90001636
DN (CD4-CD8-) NKT AC	EMS	7ytaJe	NA	rs112708092	0.225384	0.151931	0.137952	-0.0724009	0.523169	1.2528	0.930158	1.68737	ebi-a-GCST90001636
DN (CD4-CD8-) NKT AC	EMS	7ytaJe	NA	rs11580805	-0.0993403	0.0807678	0.218716	-0.257645	0.0589647	0.905435	0.772869	1.06074	ebi-a-GCST90001636
DN (CD4-CD8-) NKT AC	EMS	7ytaJe	NA	rs12143791	-0.0491616	0.106609	0.644698	-0.258115	0.159792	0.952027	0.772506	1.17327	ebi-a-GCST90001636
DN (CD4-CD8-) NKT AC	EMS	7ytaJe	NA	rs13108209	-0.0508462	0.103508	0.623264	-0.253721	0.152029	0.950425	0.775908	1.16419	ebi-a-GCST90001636
DN (CD4-CD8-) NKT AC	EMS	7ytaJe	NA	rs1473232	-0.247861	0.154693	0.109093	-0.551059	0.0553363	0.780468	0.576339	1.0569	ebi-a-GCST90001636
DN (CD4-CD8-) NKT AC	EMS	7ytaJe	NA	rs34613828	0.00866507	0.0751175	0.908165	-0.138565	0.155895	1.0087	0.870606	1.1687	ebi-a-GCST90001636
DN (CD4-CD8-) NKT AC	EMS	7ytaJe	NA	rs4233371	-0.163337	0.136749	0.232308	-0.431365	0.10469	0.849305	0.649622	1.11037	ebi-a-GCST90001636
DN (CD4-CD8-) NKT AC	EMS	7ytaJe	NA	rs62290986	-0.165752	0.0720085	0.0213439	-0.306889	-0.0246157	0.847256	0.735732	0.975685	ebi-a-GCST90001636
DN (CD4-CD8-) NKT AC	EMS	7ytaJe	NA	rs6785704	0.0197523	0.0969638	0.838581	-0.170297	0.209801	1.01995	0.843414	1.23343	ebi-a-GCST90001636
DN (CD4-CD8-) NKT AC	EMS	7ytaJe	NA	All - Inverse variance weighted	-0.0720572	0.0324705	0.0264761	-0.135699	-0.00841496	0.930478	0.873105	0.99162	ebi-a-GCST90001636
DN (CD4-CD8-) NKT AC	EMS	7ytaJe	NA	All - MR Egger	-0.0559378	0.136662	0.693048	-0.323795	0.211919	0.945598	0.723399	1.23605	ebi-a-GCST90001636
CD28- CD25++ CD8br %T cell	EMS	80T9d9	NA	rs115583593	0.108157	0.123497	0.381147	-0.133897	0.35021	1.11422	0.87468	1.41937	ebi-a-GCST90001676
CD28- CD25++ CD8br %T cell	EMS	80T9d9	NA	rs2377708	-0.0594906	0.111371	0.593228	-0.277778	0.158797	0.942244	0.757465	1.1721	ebi-a-GCST90001676
CD28- CD25++ CD8br %T cell	EMS	80T9d9	NA	rs3010090	-0.0547524	0.11265	0.62694	-0.275547	0.166042	0.94672	0.759157	1.18062	ebi-a-GCST90001676
CD28- CD25++ CD8br %T cell	EMS	80T9d9	NA	rs58227542	0.132948	0.0860138	0.122186	-0.0356389	0.301535	1.14219	0.964989	1.35193	ebi-a-GCST90001676
CD28- CD25++ CD8br %T cell	EMS	80T9d9	NA	rs62166861	0.046646	0.101327	0.645266	-0.151956	0.245248	1.04775	0.859026	1.27794	ebi-a-GCST90001676
CD28- CD25++ CD8br %T cell	EMS	80T9d9	NA	rs6549955	0.111159	0.11961	0.352709	-0.123276	0.345594	1.11757	0.884019	1.41283	ebi-a-GCST90001676
CD28- CD25++ CD8br %T cell	EMS	80T9d9	NA	rs6682100	0.0745687	0.08614	0.386672	-0.0942657	0.243403	1.07742	0.910041	1.27558	ebi-a-GCST90001676
CD28- CD25++ CD8br %T cell	EMS	80T9d9	NA	rs9839296	0.316248	0.103781	0.00230935	0.112837	0.519659	1.37197	1.11945	1.68145	ebi-a-GCST90001676
CD28- CD25++ CD8br %T cell	EMS	80T9d9	NA	All - Inverse variance weighted	0.0896287	0.0406242	0.027364	0.0100052	0.169252	1.09377	1.01006	1.18442	ebi-a-GCST90001676
CD28- CD25++ CD8br %T cell	EMS	80T9d9	NA	All - MR Egger	0.0902735	0.0970752	0.388289	-0.099994	0.280541	1.09447	0.904843	1.32385	ebi-a-GCST90001676
CD127- CD8br %T cell	EMS	kmAPfk	NA	rs10171072	-0.0577366	0.082282	0.482872	-0.219009	0.103536	0.943899	0.803314	1.10909	ebi-a-GCST90001682
CD127- CD8br %T cell	EMS	kmAPfk	NA	rs1031000	0.0439643	0.10128	0.664227	-0.154545	0.242474	1.04495	0.856805	1.2744	ebi-a-GCST90001682
CD127- CD8br %T cell	EMS	kmAPfk	NA	rs117509659	-0.000914911	0.0638214	0.988562	-0.126005	0.124175	0.999086	0.881611	1.13221	ebi-a-GCST90001682
CD127- CD8br %T cell	EMS	kmAPfk	NA	rs13187738	-0.0556446	0.0975682	0.568464	-0.246878	0.135589	0.945875	0.781236	1.14521	ebi-a-GCST90001682
CD127- CD8br %T cell	EMS	kmAPfk	NA	rs143237141	0.0068684	0.0938336	0.941649	-0.177045	0.190782	1.00689	0.837742	1.2102	ebi-a-GCST90001682
CD127- CD8br %T cell	EMS	kmAPfk	NA	rs143747981	-0.0415815	0.054085	0.442001	-0.147588	0.064425	0.959271	0.862786	1.06655	ebi-a-GCST90001682
CD127- CD8br %T cell	EMS	kmAPfk	NA	rs144005685	0.176555	0.193972	0.362713	-0.20363	0.556739	1.1931	0.815764	1.74497	ebi-a-GCST90001682
CD127- CD8br %T cell	EMS	kmAPfk	NA	rs144285452	-0.215869	0.238616	0.365639	-0.683556	0.251818	0.805841	0.504819	1.28636	ebi-a-GCST90001682
CD127- CD8br %T cell	EMS	kmAPfk	NA	rs147338725	0.0544028	0.348179	0.875836	-0.628029	0.736835	1.05591	0.533643	2.08931	ebi-a-GCST90001682
CD127- CD8br %T cell	EMS	kmAPfk	NA	rs176187	0.0509539	0.1029	0.620474	-0.15073	0.252638	1.05227	0.86008	1.28742	ebi-a-GCST90001682
CD127- CD8br %T cell	EMS	kmAPfk	NA	rs17792777	-0.220765	0.122539	0.0716111	-0.460942	0.0194124	0.801905	0.630689	1.0196	ebi-a-GCST90001682
CD127- CD8br %T cell	EMS	kmAPfk	NA	rs4920093	-0.0586842	0.196881	0.765651	-0.444571	0.327203	0.943005	0.641099	1.38708	ebi-a-GCST90001682
CD127- CD8br %T cell	EMS	kmAPfk	NA	rs6904669	-0.231207	0.0813044	0.00445895	-0.390564	-0.0718508	0.793575	0.676675	0.93067	ebi-a-GCST90001682
CD127- CD8br %T cell	EMS	kmAPfk	NA	rs915895	-0.143644	0.0810737	0.076433	-0.302548	0.0152606	0.866196	0.738933	1.01538	ebi-a-GCST90001682
CD127- CD8br %T cell	EMS	kmAPfk	NA	All - Inverse variance weighted	-0.0568637	0.0250484	0.0231983	-0.105959	-0.00776884	0.944723	0.899462	0.992261	ebi-a-GCST90001682
CD127- CD8br %T cell	EMS	kmAPfk	NA	All - MR Egger	0.0193642	0.0553669	0.732593	-0.089155	0.127883	1.01955	0.914704	1.13642	ebi-a-GCST90001682
CD28- CD8br AC	EMS	oN1a0G	NA	rs113098117	-0.0546442	0.100752	0.587568	-0.252118	0.14283	0.946822	0.777153	1.15353	ebi-a-GCST90001687
CD28- CD8br AC	EMS	oN1a0G	NA	rs118079184	-0.219243	0.232618	0.345935	-0.675174	0.236688	0.803127	0.509068	1.26705	ebi-a-GCST90001687
CD28- CD8br AC	EMS	oN1a0G	NA	rs1266079	-0.0163213	0.121417	0.893068	-0.254299	0.221656	0.983811	0.77546	1.24814	ebi-a-GCST90001687
CD28- CD8br AC	EMS	oN1a0G	NA	rs12940345	-0.131665	0.103073	0.201461	-0.333687	0.0703573	0.876635	0.716278	1.07289	ebi-a-GCST90001687
CD28- CD8br AC	EMS	oN1a0G	NA	rs148460149	0.205057	0.567559	0.717878	-0.907359	1.31747	1.22759	0.403589	3.73397	ebi-a-GCST90001687
CD28- CD8br AC	EMS	oN1a0G	NA	rs2267983	0.0936972	0.105175	0.372999	-0.112446	0.29984	1.09823	0.893646	1.34964	ebi-a-GCST90001687
CD28- CD8br AC	EMS	oN1a0G	NA	rs3130685	-0.259062	0.0663532	9.4505e-05	-0.389114	-0.129009	0.771775	0.677657	0.878966	ebi-a-GCST90001687
CD28- CD8br AC	EMS	oN1a0G	NA	rs36058358	0.253303	0.1948	0.19349	-0.128505	0.635111	1.28827	0.879409	1.88723	ebi-a-GCST90001687
CD28- CD8br AC	EMS	oN1a0G	NA	rs427055	0.338071	0.269035	0.208897	-0.189238	0.865381	1.40224	0.827589	2.37591	ebi-a-GCST90001687
CD28- CD8br AC	EMS	oN1a0G	NA	rs4796089	-0.0399877	0.102737	0.697111	-0.241352	0.161377	0.960801	0.785565	1.17513	ebi-a-GCST90001687
CD28- CD8br AC	EMS	oN1a0G	NA	rs56216385	-0.0554706	0.0905355	0.540078	-0.23292	0.121979	0.94604	0.792217	1.12973	ebi-a-GCST90001687
CD28- CD8br AC	EMS	oN1a0G	NA	rs60998309	-0.145786	0.110311	0.186305	-0.361997	0.0704238	0.864342	0.696285	1.07296	ebi-a-GCST90001687
CD28- CD8br AC	EMS	oN1a0G	NA	rs7533594	-0.0792909	0.0927272	0.392497	-0.261036	0.102454	0.923771	0.770253	1.10789	ebi-a-GCST90001687
CD28- CD8br AC	EMS	oN1a0G	NA	rs7989683	0.00595026	0.0849069	0.94413	-0.160467	0.172368	1.00597	0.851746	1.18811	ebi-a-GCST90001687
CD28- CD8br AC	EMS	oN1a0G	NA	All - Inverse variance weighted	-0.0772862	0.0341989	0.0238271	-0.144316	-0.0102564	0.925625	0.865614	0.989796	ebi-a-GCST90001687
CD28- CD8br AC	EMS	oN1a0G	NA	All - MR Egger	-0.0968368	0.108188	0.388347	-0.308886	0.115212	0.907704	0.734265	1.12211	ebi-a-GCST90001687
CD19 on IgD+ CD38- unsw mem	EMS	EOOMHW	NA	rs10494895	-0.153986	0.132454	0.245005	-0.413595	0.105623	0.857284	0.661269	1.1114	ebi-a-GCST90001728
CD19 on IgD+ CD38- unsw mem	EMS	EOOMHW	NA	rs113812519	0.0556409	0.055364	0.314897	-0.0528726	0.164154	1.05722	0.948501	1.1784	ebi-a-GCST90001728
CD19 on IgD+ CD38- unsw mem	EMS	EOOMHW	NA	rs11617402	-0.0624275	0.0500012	0.211841	-0.16043	0.0355748	0.939481	0.851778	1.03622	ebi-a-GCST90001728
CD19 on IgD+ CD38- unsw mem	EMS	EOOMHW	NA	rs13250240	0.0599462	0.0223955	0.0074349	0.0160511	0.103841	1.06178	1.01618	1.10942	ebi-a-GCST90001728
CD19 on IgD+ CD38- unsw mem	EMS	EOOMHW	NA	rs138155833	-0.590168	0.223761	0.00835227	-1.02874	-0.151596	0.554234	0.357457	0.859336	ebi-a-GCST90001728
CD19 on IgD+ CD38- unsw mem	EMS	EOOMHW	NA	rs140108418	0.0211321	0.0152832	0.166755	-0.00882287	0.0510871	1.02136	0.991216	1.05241	ebi-a-GCST90001728
CD19 on IgD+ CD38- unsw mem	EMS	EOOMHW	NA	rs140761841	-0.0238201	0.0646118	0.712378	-0.150459	0.102819	0.976461	0.860313	1.10829	ebi-a-GCST90001728
CD19 on IgD+ CD38- unsw mem	EMS	EOOMHW	NA	rs144743804	0.11856	0.0906683	0.191	-0.0591496	0.29627	1.12587	0.942566	1.34483	ebi-a-GCST90001728
CD19 on IgD+ CD38- unsw mem	EMS	EOOMHW	NA	rs148774606	0.0531175	0.0273154	0.0518233	-0.000420705	0.106656	1.05455	0.999579	1.11255	ebi-a-GCST90001728
CD19 on IgD+ CD38- unsw mem	EMS	EOOMHW	NA	rs17723384	0.00552915	0.0192103	0.773483	-0.032123	0.0431813	1.00554	0.968387	1.04413	ebi-a-GCST90001728
CD19 on IgD+ CD38- unsw mem	EMS	EOOMHW	NA	rs4702668	0.0336554	0.0758007	0.657044	-0.114914	0.182225	1.03423	0.891443	1.19988	ebi-a-GCST90001728
CD19 on IgD+ CD38- unsw mem	EMS	EOOMHW	NA	rs4900483	0.0433767	0.0379774	0.253382	-0.0310589	0.117812	1.04433	0.969418	1.12503	ebi-a-GCST90001728
CD19 on IgD+ CD38- unsw mem	EMS	EOOMHW	NA	rs55712453	-0.0738608	0.127486	0.562343	-0.323733	0.176011	0.928801	0.723443	1.19245	ebi-a-GCST90001728
CD19 on IgD+ CD38- unsw mem	EMS	EOOMHW	NA	rs61610275	-0.045594	0.0593704	0.442512	-0.16196	0.070772	0.95543	0.850475	1.07334	ebi-a-GCST90001728
CD19 on IgD+ CD38- unsw mem	EMS	EOOMHW	NA	rs72999235	0.0661986	0.0928606	0.475919	-0.115808	0.248205	1.06844	0.890646	1.28172	ebi-a-GCST90001728
CD19 on IgD+ CD38- unsw mem	EMS	EOOMHW	NA	rs7600804	0.00376364	0.019948	0.850349	-0.0353344	0.0428617	1.00377	0.965283	1.04379	ebi-a-GCST90001728
CD19 on IgD+ CD38- unsw mem	EMS	EOOMHW	NA	rs77518858	-0.0324113	0.0505874	0.521719	-0.131563	0.0667401	0.968108	0.876724	1.06902	ebi-a-GCST90001728
CD19 on IgD+ CD38- unsw mem	EMS	EOOMHW	NA	rs78653777	-0.0128913	0.139136	0.926179	-0.285597	0.259814	0.987191	0.751565	1.29669	ebi-a-GCST90001728
CD19 on IgD+ CD38- unsw mem	EMS	EOOMHW	NA	rs80168996	0.247944	0.16311	0.128486	-0.0717524	0.567641	1.28139	0.930761	1.7641	ebi-a-GCST90001728
CD19 on IgD+ CD38- unsw mem	EMS	EOOMHW	NA	rs859655	0.0952267	0.0806027	0.237431	-0.0627547	0.253208	1.09991	0.939174	1.28815	ebi-a-GCST90001728
CD19 on IgD+ CD38- unsw mem	EMS	EOOMHW	NA	rs9945791	0.204461	0.177987	0.250663	-0.144393	0.553314	1.22686	0.865547	1.73901	ebi-a-GCST90001728
CD19 on IgD+ CD38- unsw mem	EMS	EOOMHW	NA	All - Inverse variance weighted	0.0206412	0.00923138	0.0253532	0.00254767	0.0387347	1.02086	1.00255	1.03949	ebi-a-GCST90001728
CD19 on IgD+ CD38- unsw mem	EMS	EOOMHW	NA	All - MR Egger	0.0201956	0.014	0.165432	-0.00724435	0.0476356	1.0204	0.992782	1.04879	ebi-a-GCST90001728
CD19 on IgD+ CD38- unsw mem	EMS	NA	NA	No available data	NA	NA	NA	NA	NA	NA	NA	NA	NA
CD25 on IgD+ CD38- naive	EMS	LtnQiq	NA	rs10843928	-0.0560821	0.0814023	0.490855	-0.215631	0.103466	0.945461	0.806033	1.10901	ebi-a-GCST90001781
CD25 on IgD+ CD38- naive	EMS	LtnQiq	NA	rs10920477	0.190221	0.0814723	0.0195544	0.030535	0.349906	1.20952	1.03101	1.41893	ebi-a-GCST90001781
CD25 on IgD+ CD38- naive	EMS	LtnQiq	NA	rs111926422	0.164667	0.166098	0.321497	-0.160884	0.490218	1.179	0.851391	1.63267	ebi-a-GCST90001781
CD25 on IgD+ CD38- naive	EMS	LtnQiq	NA	rs113066333	0.0874939	0.127026	0.490957	-0.161477	0.336465	1.09144	0.850886	1.39999	ebi-a-GCST90001781
CD25 on IgD+ CD38- naive	EMS	LtnQiq	NA	rs114964656	0.0145536	0.0173278	0.400964	-0.0194088	0.0485161	1.01466	0.980778	1.04971	ebi-a-GCST90001781
CD25 on IgD+ CD38- naive	EMS	LtnQiq	NA	rs118088397	0.0101069	0.0824469	0.902434	-0.151489	0.171703	1.01016	0.859427	1.18732	ebi-a-GCST90001781
CD25 on IgD+ CD38- naive	EMS	LtnQiq	NA	rs12655234	0.0964422	0.0807952	0.23261	-0.0619165	0.254801	1.10125	0.939961	1.2902	ebi-a-GCST90001781
CD25 on IgD+ CD38- naive	EMS	LtnQiq	NA	rs139976226	0.0474304	0.0402041	0.238104	-0.0313697	0.126231	1.04857	0.969117	1.13454	ebi-a-GCST90001781
CD25 on IgD+ CD38- naive	EMS	LtnQiq	NA	rs142906903	-0.120529	0.0698573	0.0844628	-0.257449	0.0163914	0.886451	0.773021	1.01653	ebi-a-GCST90001781
CD25 on IgD+ CD38- naive	EMS	LtnQiq	NA	rs147734841	-0.0897701	0.147655	0.543206	-0.379174	0.199634	0.914141	0.684427	1.22096	ebi-a-GCST90001781
CD25 on IgD+ CD38- naive	EMS	LtnQiq	NA	rs2139146	0.0542987	0.0699497	0.437599	-0.0828027	0.1914	1.0558	0.920533	1.21094	ebi-a-GCST90001781
CD25 on IgD+ CD38- naive	EMS	LtnQiq	NA	rs2267601	-0.049728	0.0738642	0.500798	-0.194502	0.095046	0.951488	0.823245	1.09971	ebi-a-GCST90001781
CD25 on IgD+ CD38- naive	EMS	LtnQiq	NA	rs2275848	0.0329156	0.0687279	0.631991	-0.101791	0.167622	1.03346	0.903218	1.18249	ebi-a-GCST90001781
[truncated: 485 more rows]

## Sheet: Stable7
Stable7: MR and Sensitivity analysis between Mediator (immune traits) and EMS
[truncated: 100 more rows]

[truncated: 6 more sheets: Stable8, Stable9, Stable10, Stable11, Stable12, Stable13]
